# Supplementary material for: A New HPV score System Predicts the Survival of Patients With Cervical Cancers
Source: Front Genet. 2021 Dec 1;12:747090. doi: 10.3389/fgene.2021.747090 (PMC8672055; doi:10.3389/fgene.2021.747090)
Supplement: Supplementary file 1 [file Table2.XLSX]

## Sheet: SupplementaryTable2_GSVA_pvalue
wilcox_result	wilcox_result_adjust
KEGG_GLYCOLYSIS_GLUCONEOGENESIS	0.910418	1
KEGG_CITRATE_CYCLE_TCA_CYCLE	0.360315	1
KEGG_PENTOSE_PHOSPHATE_PATHWAY	0.837217	1
KEGG_PENTOSE_AND_GLUCURONATE_INTERCONVERSIONS	0.829581	1
KEGG_FRUCTOSE_AND_MANNOSE_METABOLISM	0.313594	1
KEGG_GALACTOSE_METABOLISM	0.780374	1
KEGG_ASCORBATE_AND_ALDARATE_METABOLISM	0.301994	1
KEGG_FATTY_ACID_METABOLISM	0.681138	1
KEGG_STEROID_BIOSYNTHESIS	0.902666	1
KEGG_PRIMARY_BILE_ACID_BIOSYNTHESIS	0.84104	1
KEGG_STEROID_HORMONE_BIOSYNTHESIS	0.502746	1
KEGG_OXIDATIVE_PHOSPHORYLATION	0.732031	1
KEGG_PURINE_METABOLISM	0.350133	1
KEGG_PYRIMIDINE_METABOLISM	0.666848	1
KEGG_ALANINE_ASPARTATE_AND_GLUTAMATE_METABOLISM	0.299708	1
KEGG_GLYCINE_SERINE_AND_THREONINE_METABOLISM	0.642132	1
KEGG_CYSTEINE_AND_METHIONINE_METABOLISM	0.284034	1
KEGG_VALINE_LEUCINE_AND_ISOLEUCINE_DEGRADATION	0.739405	1
KEGG_VALINE_LEUCINE_AND_ISOLEUCINE_BIOSYNTHESIS	0.509003	1
KEGG_LYSINE_DEGRADATION	0.114096	1
KEGG_ARGININE_AND_PROLINE_METABOLISM	0.487285	1
KEGG_HISTIDINE_METABOLISM	0.295172	1
KEGG_TYROSINE_METABOLISM	0.350133	1
KEGG_PHENYLALANINE_METABOLISM	0.0539342	1
KEGG_TRYPTOPHAN_METABOLISM	0.386574	1
KEGG_BETA_ALANINE_METABOLISM	0.518463	1
KEGG_TAURINE_AND_HYPOTAURINE_METABOLISM	0.422406	1
KEGG_SELENOAMINO_ACID_METABOLISM	0.0183815	1
KEGG_GLUTATHIONE_METABOLISM	0.422406	1
KEGG_STARCH_AND_SUCROSE_METABOLISM	0.82577	1
KEGG_N_GLYCAN_BIOSYNTHESIS	0.0106642	1
KEGG_OTHER_GLYCAN_DEGRADATION	0.150381	1
KEGG_O_GLYCAN_BIOSYNTHESIS	0.810565	1
KEGG_AMINO_SUGAR_AND_NUCLEOTIDE_SUGAR_METABOLISM	0.381231	1
KEGG_GLYCOSAMINOGLYCAN_DEGRADATION	0.518463	1
KEGG_GLYCOSAMINOGLYCAN_BIOSYNTHESIS_CHONDROITIN_SULFATE	0.557194	1
KEGG_GLYCOSAMINOGLYCAN_BIOSYNTHESIS_KERATAN_SULFATE	0.688327	1
KEGG_GLYCOSAMINOGLYCAN_BIOSYNTHESIS_HEPARAN_SULFATE	0.739405	1
KEGG_GLYCEROLIPID_METABOLISM	0.41677	1
KEGG_INOSITOL_PHOSPHATE_METABOLISM	0.433811	1
KEGG_GLYCOSYLPHOSPHATIDYLINOSITOL_GPI_ANCHOR_BIOSYNTHESIS	0.153176	1
KEGG_GLYCEROPHOSPHOLIPID_METABOLISM	0.022633	1
KEGG_ETHER_LIPID_METABOLISM	0.531217	1
KEGG_ARACHIDONIC_ACID_METABOLISM	0.00389979	0.725362
KEGG_LINOLEIC_ACID_METABOLISM	0.0413627	1
KEGG_ALPHA_LINOLENIC_ACID_METABOLISM	0.365475	1
KEGG_SPHINGOLIPID_METABOLISM	0.787892	1
KEGG_GLYCOSPHINGOLIPID_BIOSYNTHESIS_LACTO_AND_NEOLACTO_SERIES	0.0244348	1
KEGG_GLYCOSPHINGOLIPID_BIOSYNTHESIS_GLOBO_SERIES	0.604089	1
KEGG_GLYCOSPHINGOLIPID_BIOSYNTHESIS_GANGLIO_SERIES	0.776622	1
KEGG_PYRUVATE_METABOLISM	0.22135	1
KEGG_GLYOXYLATE_AND_DICARBOXYLATE_METABOLISM	0.0030325	0.564045
KEGG_PROPANOATE_METABOLISM	0.5153	1
KEGG_BUTANOATE_METABOLISM	0.518463	1
KEGG_ONE_CARBON_POOL_BY_FOLATE	0.17078	1
KEGG_RIBOFLAVIN_METABOLISM	0.499633	1
KEGG_NICOTINATE_AND_NICOTINAMIDE_METABOLISM	0.649155	1
KEGG_PANTOTHENATE_AND_COA_BIOSYNTHESIS	0.430944	1
KEGG_FOLATE_BIOSYNTHESIS	0.906541	1
KEGG_RETINOL_METABOLISM	0.198254	1
KEGG_PORPHYRIN_AND_CHLOROPHYLL_METABOLISM	0.124533	1
KEGG_TERPENOID_BACKBONE_BIOSYNTHESIS	0.968783	1
KEGG_LIMONENE_AND_PINENE_DEGRADATION	0.996097	1
KEGG_NITROGEN_METABOLISM	0.184947	1
KEGG_SULFUR_METABOLISM	0.332758	1
KEGG_AMINOACYL_TRNA_BIOSYNTHESIS	0.00724014	1
KEGG_METABOLISM_OF_XENOBIOTICS_BY_CYTOCHROME_P450	0.490356	1
KEGG_DRUG_METABOLISM_CYTOCHROME_P450	0.430944	1
KEGG_DRUG_METABOLISM_OTHER_ENZYMES	0.87561	1
KEGG_BIOSYNTHESIS_OF_UNSATURATED_FATTY_ACIDS	0.288454	1
KEGG_ABC_TRANSPORTERS	0.844867	1
KEGG_RIBOSOME	0.273184	1
KEGG_RNA_DEGRADATION	0.0609918	1
KEGG_RNA_POLYMERASE	0.160336	1
KEGG_BASAL_TRANSCRIPTION_FACTORS	0.614364	1
KEGG_DNA_REPLICATION	0.320694	1
KEGG_SPLICEOSOME	0.275331	1
KEGG_PROTEASOME	0.466077	1
KEGG_PROTEIN_EXPORT	0.949294	1
KEGG_PPAR_SIGNALING_PATHWAY	0.814359	1
KEGG_BASE_EXCISION_REPAIR	1	1
KEGG_NUCLEOTIDE_EXCISION_REPAIR	0.717358	1
KEGG_MISMATCH_REPAIR	0.442481	1
KEGG_HOMOLOGOUS_RECOMBINATION	0.167745	1
KEGG_NON_HOMOLOGOUS_END_JOINING	0.0757792	1
KEGG_MAPK_SIGNALING_PATHWAY	0.378577	1
KEGG_ERBB_SIGNALING_PATHWAY	0.871755	1
KEGG_CALCIUM_SIGNALING_PATHWAY	0.891054	1
KEGG_CYTOKINE_CYTOKINE_RECEPTOR_INTERACTION	0.240383	1
KEGG_CHEMOKINE_SIGNALING_PATHWAY	0.22135	1
KEGG_PHOSPHATIDYLINOSITOL_SIGNALING_SYSTEM	0.600681	1
KEGG_NEUROACTIVE_LIGAND_RECEPTOR_INTERACTION	0.695544	1
KEGG_CELL_CYCLE	0.67041	1
KEGG_OOCYTE_MEIOSIS	0.487285	1
KEGG_P53_SIGNALING_PATHWAY	0.0433514	1
KEGG_UBIQUITIN_MEDIATED_PROTEOLYSIS	0.818159	1
KEGG_SNARE_INTERACTIONS_IN_VESICULAR_TRANSPORT	0.988291	1
KEGG_REGULATION_OF_AUTOPHAGY	0.163269	1
KEGG_LYSOSOME	0.765399	1
KEGG_ENDOCYTOSIS	0.373302	1
KEGG_PEROXISOME	0.960985	1
KEGG_MTOR_SIGNALING_PATHWAY	0.23843	1
KEGG_APOPTOSIS	0.386574	1
KEGG_CARDIAC_MUSCLE_CONTRACTION	0.638632	1
KEGG_VASCULAR_SMOOTH_MUSCLE_CONTRACTION	0.505869	1
KEGG_WNT_SIGNALING_PATHWAY	0.992194	1
KEGG_DORSO_VENTRAL_AXIS_FORMATION	0.64564	1
KEGG_NOTCH_SIGNALING_PATHWAY	0.5153	1
KEGG_HEDGEHOG_SIGNALING_PATHWAY	0.914298	1
KEGG_TGF_BETA_SIGNALING_PATHWAY	0.304291	1
KEGG_AXON_GUIDANCE	0.597282	1
KEGG_VEGF_SIGNALING_PATHWAY	0.791659	1
KEGG_FOCAL_ADHESION	0.560484	1
KEGG_ECM_RECEPTOR_INTERACTION	0.607505	1
KEGG_CELL_ADHESION_MOLECULES_CAMS	0.109684	1
KEGG_ADHERENS_JUNCTION	0.505869	1
KEGG_TIGHT_JUNCTION	0.635141	1
KEGG_GAP_JUNCTION	0.642132	1
KEGG_COMPLEMENT_AND_COAGULATION_CASCADES	0.887189	1
KEGG_ANTIGEN_PROCESSING_AND_PRESENTATION	0.23843	1
KEGG_RENIN_ANGIOTENSIN_SYSTEM	0.512146	1
KEGG_TOLL_LIKE_RECEPTOR_SIGNALING_PATHWAY	0.373302	1
KEGG_NOD_LIKE_RECEPTOR_SIGNALING_PATHWAY	0.765399	1
KEGG_RIG_I_LIKE_RECEPTOR_SIGNALING_PATHWAY	0.666848	1
KEGG_CYTOSOLIC_DNA_SENSING_PATHWAY	0.818159	1
KEGG_JAK_STAT_SIGNALING_PATHWAY	0.250321	1
KEGG_HEMATOPOIETIC_CELL_LINEAGE	0.122152	1
KEGG_NATURAL_KILLER_CELL_MEDIATED_CYTOTOXICITY	0.140905	1
KEGG_T_CELL_RECEPTOR_SIGNALING_PATHWAY	0.175409	1
KEGG_B_CELL_RECEPTOR_SIGNALING_PATHWAY	0.038986	1
KEGG_FC_EPSILON_RI_SIGNALING_PATHWAY	0.26262	1
KEGG_FC_GAMMA_R_MEDIATED_PHAGOCYTOSIS	0.311251	1
KEGG_LEUKOCYTE_TRANSENDOTHELIAL_MIGRATION	0.203421	1
KEGG_INTESTINAL_IMMUNE_NETWORK_FOR_IGA_PRODUCTION	0.154588	1
KEGG_CIRCADIAN_RHYTHM_MAMMAL	0.049241	1
KEGG_LONG_TERM_POTENTIATION	0.413969	1
KEGG_NEUROTROPHIN_SIGNALING_PATHWAY	0.765399	1
KEGG_LONG_TERM_DEPRESSION	0.898793	1
KEGG_OLFACTORY_TRANSDUCTION	0.111873	1
KEGG_TASTE_TRANSDUCTION	0.0680558	1
KEGG_REGULATION_OF_ACTIN_CYTOSKELETON	0.761668	1
KEGG_INSULIN_SIGNALING_PATHWAY	0.821962	1
KEGG_GNRH_SIGNALING_PATHWAY	0.481173	1
KEGG_PROGESTERONE_MEDIATED_OOCYTE_MATURATION	0.442481	1
KEGG_MELANOGENESIS	0.499633	1
KEGG_ADIPOCYTOKINE_SIGNALING_PATHWAY	0.306599	1
KEGG_TYPE_II_DIABETES_MELLITUS	0.172313	1
KEGG_TYPE_I_DIABETES_MELLITUS	0.144909	1
KEGG_MATURITY_ONSET_DIABETES_OF_THE_YOUNG	0.14223	1
KEGG_ALDOSTERONE_REGULATED_SODIUM_REABSORPTION	0.00571219	1
KEGG_VASOPRESSIN_REGULATED_WATER_REABSORPTION	0.996097	1
KEGG_PROXIMAL_TUBULE_BICARBONATE_RECLAMATION	0.702788	1
KEGG_ALZHEIMERS_DISEASE	0.659748	1
KEGG_PARKINSONS_DISEASE	0.761668	1
KEGG_AMYOTROPHIC_LATERAL_SCLEROSIS_ALS	0.215856	1
KEGG_HUNTINGTONS_DISEASE	0.505869	1
KEGG_PRION_DISEASES	0.621256	1
KEGG_VIBRIO_CHOLERAE_INFECTION	0.906541	1
KEGG_EPITHELIAL_CELL_SIGNALING_IN_HELICOBACTER_PYLORI_INFECTION	0.116354	1
KEGG_PATHOGENIC_ESCHERICHIA_COLI_INFECTION	0.776622	1
KEGG_LEISHMANIA_INFECTION	0.0408778	1
KEGG_PATHWAYS_IN_CANCER	0.776622	1
KEGG_COLORECTAL_CANCER	0.837217	1
KEGG_RENAL_CELL_CARCINOMA	0.814359	1
KEGG_PANCREATIC_CANCER	0.754224	1
KEGG_ENDOMETRIAL_CANCER	0.914298	1
KEGG_GLIOMA	0.860212	1
KEGG_PROSTATE_CANCER	0.837217	1
KEGG_THYROID_CANCER	0.0399224	1
KEGG_BASAL_CELL_CARCINOMA	0.818159	1
KEGG_MELANOMA	0.856371	1
KEGG_BLADDER_CANCER	0.502746	1
KEGG_CHRONIC_MYELOID_LEUKEMIA	0.864057	1
KEGG_ACUTE_MYELOID_LEUKEMIA	0.787892	1
KEGG_SMALL_CELL_LUNG_CANCER	0.964884	1
KEGG_NON_SMALL_CELL_LUNG_CANCER	0.635141	1
KEGG_ASTHMA	0.058995	1
KEGG_AUTOIMMUNE_THYROID_DISEASE	0.0896115	1
KEGG_SYSTEMIC_LUPUS_ERYTHEMATOSUS	0.183332	1
KEGG_ALLOGRAFT_REJECTION	0.125737	1
KEGG_GRAFT_VERSUS_HOST_DISEASE	0.0914751	1
KEGG_PRIMARY_IMMUNODEFICIENCY	0.217676	1
KEGG_HYPERTROPHIC_CARDIOMYOPATHY_HCM	0.677555	1
KEGG_ARRHYTHMOGENIC_RIGHT_VENTRICULAR_CARDIOMYOPATHY_ARVC	0.677555	1
KEGG_DILATED_CARDIOMYOPATHY	0.887189	1
KEGG_VIRAL_MYOCARDITIS	0.0454202	1
