# Supplementary material for: A New HPV score System Predicts the Survival of Patients With Cervical Cancers
Source: Front Genet. 2021 Dec 1;12:747090. doi: 10.3389/fgene.2021.747090 (PMC8672055; doi:10.3389/fgene.2021.747090)
Supplement: Supplementary file 2 [file Table14.XLSX]

## Sheet: SupplementaryTable12_GeneSignat
TCGA-2W-A8YY	TCGA-4J-AA1J	TCGA-BI-A0VR	TCGA-BI-A0VS	TCGA-BI-A20A	TCGA-C5-A0TN	TCGA-C5-A1BJ	TCGA-C5-A1BL	TCGA-C5-A1BM	TCGA-C5-A1M5	TCGA-C5-A1M6	TCGA-C5-A1M7	TCGA-C5-A1M8	TCGA-C5-A1M9	TCGA-C5-A1ME	TCGA-C5-A1MF	TCGA-C5-A1MH	TCGA-C5-A1MI	TCGA-C5-A1MJ	TCGA-C5-A1MK	TCGA-C5-A1ML	TCGA-C5-A1MN	TCGA-C5-A1MP	TCGA-C5-A2LS	TCGA-C5-A2LT	TCGA-C5-A2LV	TCGA-C5-A2LX	TCGA-C5-A2LY	TCGA-C5-A2LZ	TCGA-C5-A2M1	TCGA-C5-A2M2	TCGA-C5-A3HE	TCGA-C5-A3HF	TCGA-C5-A3HL	TCGA-C5-A7CG	TCGA-C5-A7CH	TCGA-C5-A7CJ	TCGA-C5-A7CK	TCGA-C5-A7CL	TCGA-C5-A7CM	TCGA-C5-A7CO	TCGA-C5-A7UC	TCGA-C5-A7UE	TCGA-C5-A7UH	TCGA-C5-A7UI	TCGA-C5-A7X3	TCGA-C5-A7X5	TCGA-C5-A7X8	TCGA-C5-A7XC	TCGA-C5-A8XH
CD8 T effector	-0.48831	-0.816755	0.781916	-0.26631	0.663652	0.26327	-0.21785	0.742825	0.699362	0.576584	-0.965829	-0.464448	-0.829036	0.416202	-0.557966	0.312407	0.834415	0.268911	-0.750945	-0.421811	-0.335655	-0.619232	0.546537	-0.901554	0.724829	0.567032	0.695671	0.921593	0.623737	0.766329	-0.80341	0.790869	-0.310165	-0.370127	0.895463	-0.69741	0.466536	-0.94579	-0.787968	-0.74746	-0.498742	-0.712942	-0.841893	0.405744	0.782099	0.537295	-0.879258	-0.683689	0.333462
DNA damage repair	0.351252	0.21589	0.195731	-0.262914	0.269174	-0.226774	0.195279	0.237545	-0.588278	0.384042	0.23844	-0.227545	0.222507	0.477091	-0.406801	-0.498025	-0.210656	0.432517	0.355319	-0.277827	-0.308154	0.238853	0.159006	0.277439	-0.426878	0.280722	-0.256258	0.238146	0.24095	0.32654	0.442446	-0.40404	-0.228893	0.348961	0.335889	-0.342458	-0.257833	0.233735	-0.274072	-0.416022	-0.28874	-0.225029	-0.317656	0.307646	-0.361654	-0.369155	0.227734	-0.458846	-0.2645
Pan-F-TBRS	0.240761	0.395767	0.534823	0.603543	0.317134	0.528037	0.386432	-0.598761	0.306664	-0.445844	-0.215642	-0.389731	-0.3867	0.271663	-0.484955	0.272826	-0.189606	-0.252371	0.669589	0.526007	-0.297142	0.439225	0.447696	-0.635577	0.730751	0.541173	0.258061	-0.386886	-0.692652	-0.654133	-0.610364	-0.265523	0.310532	-0.227428	-0.553939	0.58224	0.571302	0.620181	0.351508	0.269958	-0.611226	0.628037	-0.422523	-0.222351	-0.465555	0.434554	0.314922	0.486271	0.329199
Antigen processing machinery	-0.976606	0.284139	0.845525	-0.876978	0.716851	0.898038	-0.411082	-0.26994	0.862738	0.698873	-0.925935	0.740555	-0.812161	0.743436	-0.42305	0.364621	0.851998	-0.472497	-0.433792	-0.538639	0.651514	0.604457	0.582879	-0.793669	-0.717436	0.798647	0.353384	0.928889	0.593265	0.570166	-0.223835	0.714146	0.68456	-0.400282	0.781635	0.33572	-0.248666	-0.816661	0.556188	-0.779502	-0.768421	-0.719988	-0.633895	-0.888155	0.851324	-0.632107	-0.44004	-0.776183	-0.529586
Immune checkpoint	-0.480832	-0.901337	0.788512	0.290814	0.693757	0.371283	0.263292	0.760097	0.802491	0.571017	-0.720442	0.267024	-0.812921	-0.37662	-0.385191	-0.198476	0.888354	0.211949	-0.586278	-0.278483	-0.286673	-0.571238	0.763253	-0.944314	0.837883	0.709342	0.711575	0.825219	0.322684	0.715537	-0.72194	0.623097	-0.536702	-0.713167	0.924822	-0.794677	0.64196	-0.813705	-0.524111	-0.891891	0.440002	-0.613309	-0.644314	-0.321145	0.790657	0.702801	-0.857338	-0.559674	-0.326925
EMT1	0.556935	0.406241	0.520591	-0.511046	0.408379	-0.474793	0.393597	-0.521875	0.415676	-0.647701	-0.319504	0.198797	-0.573351	-0.339868	0.329877	-0.406114	0.72831	0.498821	0.586457	0.727125	0.322391	-0.379853	0.313394	-0.52971	0.434841	-0.345704	0.33959	-0.600085	-0.64329	-0.317261	-0.39307	-0.322056	0.492286	-0.506701	0.294746	0.285397	0.357186	-0.325941	-0.294715	0.228406	-0.489729	0.341546	-0.429633	-0.374449	-0.380487	0.597646	-0.579858	0.499379	-0.306065
FGFR3-related genees	-0.854121	0.745893	0.271035	0.305384	0.381368	-0.68562	0.519868	0.770963	0.758904	-0.415172	-0.888672	0.695991	-0.300108	-0.529243	-0.594335	-0.698944	0.744672	-0.500047	-0.958667	0.696848	-0.326653	0.808415	0.658359	-0.80403	0.417313	-0.608223	-0.760962	0.489767	0.599613	-0.883658	-0.463034	-0.564239	-0.851842	0.923533	-0.504193	0.45319	0.863602	0.663719	0.65391	-0.906668	0.674877	0.479867	0.769687	0.576749	-0.695462	-0.821248	0.41754	-0.879602	-0.497024
KEGG discovered histones	-0.786184	0.794497	0.664351	-0.566532	-0.640803	0.807497	0.587755	0.702201	0.845932	0.633775	0.502006	-0.406107	-0.464208	-0.335379	-0.865496	-0.577154	-0.483656	0.348766	-0.832987	0.620513	-0.358833	0.570172	0.424791	-0.452236	-0.691153	0.565669	-0.924935	0.320205	0.606071	-0.721444	-0.800733	-0.519777	0.479733	-0.64313	0.238275	0.757977	-0.487759	-0.628521	-0.605711	0.303423	-0.658425	-0.82566	0.55919	0.917533	0.474648	-0.49795	-0.515555	0.645699	0.595413
Angiogenesis	0.66962	0.634933	0.671079	-0.507614	0.557838	-0.887412	0.369623	-0.787514	0.318501	-0.426708	-0.472974	0.536824	-0.886719	-0.338284	0.299886	-0.685396	0.897422	0.644678	0.892827	0.247736	0.700397	-0.808418	0.82573	-0.657498	-0.584819	-0.658599	-0.579692	-0.474977	-0.75402	0.36342	-0.875251	0.774478	0.782377	-0.73101	-0.447011	0.289876	0.624861	-0.539578	0.421358	0.695785	-0.684152	-0.607785	-0.840626	0.671699	0.43218	0.251941	-0.764103	0.840973	0.682612
Fanconi anemia	0.251351	0.272476	-0.277813	-0.421024	0.331921	-0.206961	0.298432	0.267982	-0.573618	0.419145	0.40527	0.219976	0.34447	0.541238	-0.552671	-0.593016	-0.210699	0.511965	0.363394	-0.248757	-0.270886	-0.243831	0.243263	0.359523	-0.597613	-0.308452	-0.325631	-0.341387	0.456575	0.301379	0.470231	-0.515483	-0.388936	0.469085	0.226484	-0.285352	-0.246746	0.391532	-0.247712	-0.329321	0.199022	-0.296638	-0.372194	-0.240774	-0.409652	-0.381385	-0.261115	-0.487179	-0.312182
Cell cycle	-0.229125	0.204543	0.345424	-0.284962	0.259666	-0.237545	0.303978	0.318184	-0.382713	0.354532	-0.258909	0.285744	0.351933	0.402672	-0.434002	-0.46322	0.206611	0.252012	0.290706	0.192399	-0.194313	0.316953	0.193648	-0.205749	-0.422771	0.368668	-0.282956	-0.280795	0.273556	0.346927	0.255049	-0.224118	-0.415306	0.394561	0.246912	-0.297847	-0.226113	0.278247	-0.337868	-0.457838	-0.256373	0.307581	0.213552	0.344581	-0.371956	-0.414484	0.342378	-0.486144	-0.291487
DNA replication	-0.353249	-0.273308	0.24384	-0.557616	0.546033	0.327751	0.221926	0.249492	-0.719029	0.546601	0.232627	-0.35724	0.592944	0.671126	-0.276925	-0.25839	-0.247785	0.346627	0.412224	-0.483282	-0.447529	0.362094	-0.282957	0.281744	-0.505386	0.585542	0.375117	0.488713	0.283156	0.444534	0.534905	-0.350361	-0.290434	0.500479	-0.186178	-0.302359	-0.563921	-0.379105	-0.453693	-0.573269	0.317472	-0.321861	0.475352	-0.286527	-0.253065	-0.391429	-0.281588	-0.57019	-0.513778
Nucleotide excision repair	0.248121	0.220704	-0.215976	-0.40705	0.308463	0.341506	0.202695	0.34051	-0.60033	0.402887	0.219093	-0.23799	0.286765	0.583843	-0.331102	-0.435493	-0.270468	0.326849	0.250246	-0.407347	-0.24991	0.377575	-0.322576	-0.24003	-0.320077	0.565047	0.234735	0.322802	-0.20298	0.330351	0.490744	-0.458058	-0.309221	0.310394	0.320556	-0.216074	-0.423558	0.25668	-0.240619	-0.467796	0.281201	0.299565	0.303394	0.274648	-0.364633	-0.404287	0.254619	-0.518777	-0.306919
Homologous recombination	0.320266	0.232827	-0.353446	-0.518838	0.57387	0.280123	0.275841	0.271767	-0.662184	0.2924	-0.270391	-0.434941	0.491409	0.67395	-0.394119	-0.347582	-0.363227	0.362102	0.392397	-0.351742	-0.404742	-0.281385	-0.331627	0.233776	-0.492105	0.433166	-0.301878	0.334131	0.32017	0.359132	0.466297	-0.374476	-0.409163	0.25106	-0.200547	0.299037	-0.339951	0.258915	-0.350102	-0.474455	0.224479	0.279251	-0.330797	0.382324	-0.263965	0.274805	0.337796	-0.62318	-0.453244
Mismatch repair	-0.321895	-0.333496	0.256805	-0.551385	0.526132	-0.269836	-0.241066	0.295682	-0.691208	0.475199	0.271445	-0.187865	0.555021	0.749329	-0.286263	-0.382061	-0.281324	0.413884	0.485133	-0.384336	-0.369565	0.315161	-0.246017	0.2686	-0.498784	0.510093	0.295828	0.346501	0.319592	0.388805	0.589281	-0.439217	-0.28515	0.465501	-0.221339	-0.309573	-0.41575	-0.287519	-0.519991	-0.574153	0.258977	-0.353931	-0.292859	0.267868	-0.391661	-0.45285	0.306963	-0.618794	-0.460838
EMT2	0.262822	0.653082	0.428159	0.756596	0.398606	0.600808	0.586219	-0.846971	-0.280358	0.180055	0.594846	-0.399614	-0.455319	0.390709	-0.327206	0.316762	-0.259094	0.297284	0.72169	0.711486	0.375113	0.403572	0.743905	-0.816333	0.833142	0.640202	0.217184	-0.507527	-0.81079	-0.753858	-0.812627	-0.482673	0.496575	-0.427066	-0.640825	0.488509	0.765507	0.535389	0.284547	-0.281969	-0.583342	0.593894	-0.624471	-0.328458	-0.368027	0.736603	-0.341386	0.711718	0.610857
EMT3	-0.236407	0.521564	0.591038	0.306426	0.451832	0.439285	-0.296272	-0.726552	0.636724	-0.561652	-0.413645	0.427617	-0.637513	-0.448118	-0.384539	-0.407513	0.430331	-0.463895	0.700897	0.507695	0.564778	-0.367552	0.439604	-0.548088	0.596138	0.469829	0.495252	-0.763046	-0.783659	0.349695	-0.380551	0.524363	0.628386	-0.536345	-0.33927	0.253058	0.663274	0.344182	-0.25565	0.397601	0.38164	-0.423411	-0.50473	-0.612338	-0.491613	0.300203	-0.404908	0.760101	0.437375
WNT target	0.563143	0.703588	0.621559	0.405545	-0.345075	0.424163	0.617201	0.365624	-0.632717	-0.464021	-0.438411	-0.478341	-0.839061	0.68717	-0.904551	-0.686616	0.434672	-0.580857	0.652543	0.753546	0.408983	-0.400225	-0.369129	-0.788267	0.58134	-0.46626	-0.585891	-0.588246	0.368926	-0.500584	-0.413687	-0.311018	0.584329	0.720873	-0.538828	0.379673	0.621577	0.364393	-0.339845	-0.381737	-0.760766	0.549308	-0.310925	0.537897	-0.432609	-0.358913	0.453249	-0.361432	0.379805
Cell cycle regulators	-0.476642	-0.467964	0.504091	-0.21375	-0.307331	0.51437	-0.371669	0.449488	0.583718	-0.279681	-0.371002	0.459764	-0.411443	-0.274029	-0.46313	-0.536784	0.567617	0.340557	-0.297979	0.405373	0.537751	0.310091	-0.290693	-0.30756	-0.34652	-0.482641	-0.505513	-0.440572	0.421521	-0.570234	-0.375188	0.230732	0.395052	0.363815	0.307413	0.419538	0.516224	0.348352	-0.364538	-0.671757	-0.356529	-0.238389	0.404969	0.587864	-0.49192	-0.496366	0.490984	-0.357222	-0.411403
[truncated: 234 more columns]
