# Supplementary material for: A New HPV score System Predicts the Survival of Patients With Cervical Cancers
Source: Front Genet. 2021 Dec 1;12:747090. doi: 10.3389/fgene.2021.747090 (PMC8672055; doi:10.3389/fgene.2021.747090)
Supplement: Supplementary file 3 [file Table3.XLSX]

## Sheet: SupplementaryTable3_degs_miRNA
	logFC	AveExpr	t	P.Value	adj.P.Val	B
hsa-mir-19a	-1.17513	5.83959	-6.89344	1.45517e-10	2.73718e-07	12.2125
hsa-mir-185	-0.766224	6.75857	-5.30211	4.07459e-07	0.000255477	4.42432
hsa-mir-19b-2	-0.697915	6.75061	-4.90246	2.4552e-06	0.00115456	2.679
hsa-mir-19b-1	-0.633099	6.91831	-4.66953	6.70304e-06	0.0021014	1.70723
hsa-mir-326	0.72822	1.61411	4.3221	2.81885e-05	0.00482023	0.32408
hsa-mir-20a	-0.697268	8.95622	-4.28047	3.33106e-05	0.00522143	0.163887
hsa-mir-144	-1.54115	6.98548	-3.72473	0.000277195	0.0312844	-1.8556
hsa-mir-425	-0.692006	8.01024	-3.38676	0.000905512	0.0681307	-2.96982
hsa-mir-145	0.829343	9.77265	3.28374	0.00127778	0.0828796	-3.29145
hsa-mir-190a	-0.595477	2.42027	-3.24304	0.0014609	0.0915983	-3.41617
hsa-mir-6499	0.910243	2.05871	3.12544	0.00213625	0.103962	-3.76889
hsa-mir-451a	-1.33479	9.21785	-3.11467	0.00221078	0.103962	-3.80064
hsa-mir-96	-0.714737	4.76572	-3.0815	0.00245559	0.107703	-3.89775
hsa-mir-223	-0.884801	8.52586	-2.92836	0.00394555	0.151461	-4.33428
hsa-mir-155	0.717722	8.51059	2.87784	0.00459552	0.1717	-4.47392
hsa-mir-338	-0.674133	8.3733	-2.75079	0.00668584	0.211568	-4.81551
hsa-mir-221	0.684024	8.40748	2.7115	0.00748883	0.218467	-4.91834
hsa-mir-486-2	-1.03272	6.21545	-2.71007	0.00751961	0.218467	-4.92205
hsa-mir-222	0.656161	6.66749	2.70376	0.0076568	0.218467	-4.93842
hsa-mir-486-1	-1.02934	6.22532	-2.69561	0.00783744	0.220033	-4.95951
hsa-mir-551b	0.614188	0.948074	2.66466	0.00855951	0.23098	-5.03915
hsa-mir-187	1.1574	2.86378	2.65595	0.00877324	0.232429	-5.06141
hsa-mir-203b	0.889066	6.45405	2.59796	0.0103231	0.248448	-5.20789
hsa-mir-335	-0.661334	6.59839	-2.57483	0.0110072	0.254443	-5.26551
hsa-mir-203a	1.13483	14.6981	2.57188	0.0110973	0.254443	-5.27281
hsa-mir-31	1.02009	6.16261	2.45195	0.0153688	0.301133	-5.5636
hsa-let-7c	0.662482	10.8414	2.02295	0.0448741	0.511565	-6.49776
hsa-mir-6510	0.915929	2.61558	2.0018	0.0471291	0.522319	-6.53945
