# Supplementary material for: A New HPV score System Predicts the Survival of Patients With Cervical Cancers
Source: Front Genet. 2021 Dec 1;12:747090. doi: 10.3389/fgene.2021.747090 (PMC8672055; doi:10.3389/fgene.2021.747090)
Supplement: Supplementary file 4 [file Table9.XLSX]

## Sheet: SupplementaryTable8_cibersort
sample	HPV type	B cells naive	B cells memory	Plasma cells	T cells CD8	T cells CD4 naive	T cells CD4 memory resting	T cells CD4 memory activated	T cells follicular helper	T cells regulatory (Tregs)	T cells gamma delta	NK cells resting	NK cells activated	Monocytes	Macrophages M0	Macrophages M1	Macrophages M2	Dendritic cells resting	Dendritic cells activated	Mast cells resting	Mast cells activated	Eosinophils	Neutrophils	P-value	Correlation	RMSE
TCGA-DS-A7WI	HPV_no	0	0	0.00567238	0.0860889	0	0	0	0.0673422	0.130046	0.061607	0	0.231209	0.0143981	0.0743573	0.0527913	0.10985	0.0777093	0.0203561	0.0346291	0	0.0194987	0.0144446	0.151	0.0828779	1.08637
TCGA-EX-A449	HPV_no	0.125157	0	0.123952	0.113021	0	0.133555	0	0.0170372	0.12715	0	0.0155197	0.0619366	0.00392624	0.0988532	0.0162747	0.0624697	0.0266872	0.054234	0.0202266	0	0	0	0.046	0.163417	1.02895
TCGA-VS-A958	HPV_no	0.038674	0	0.0475742	0.338051	0	0	0.11593	0.0417112	0.0576786	0	0.0733587	0.0312545	0.0159746	0.0204415	0.0791147	0.0589971	0.0265596	0.00777198	0.0419622	0	0	0.00494657	0.006	0.269982	0.985117
TCGA-MY-A5BE	HPV_int	0.0372826	0	0.0280446	0.404763	0	0	0.147834	0.0306918	0.0786694	0	0.0455667	0	0	0.0678267	0.0855459	0.0561856	0.00383966	0	0.0137494	0	0	0	0.022	0.197317	1.02606
TCGA-Q1-A73Q	HPV_int	0.121498	0	0.156527	0.014242	0	0.100456	0.0414654	0.0409339	0.0547324	0.00553454	0	0.0179159	0.0102903	0.109044	0.0188739	0.00984838	0.184499	0.0570603	0.0352661	0.0129477	0	0.00886528	0.004	0.302819	0.960787
TCGA-BI-A0VR	HPVplus	0.0705491	0	0.145436	0.212245	0	0	0.0420945	0.0515421	0.0585992	0	0.0136314	0.0217258	0	0.0988688	0.108316	0.0613463	0.0119505	0.0640562	0.0396393	0	0	0	0.002	0.368583	0.933038
TCGA-EK-A2PK	HPV_int	0	0	0.104704	0.157865	0	0	0	0.0915861	0.0307324	0.0401187	0	0.421638	0	0.0233348	0.0259013	0.0484589	0.00662233	0.0144016	0.0308234	0	0	0.00381351	0.084	0.122822	1.1612
TCGA-FU-A3WB	HPV_int	0.0648313	0	0.0455425	0.287412	0	0.0131909	0.0790838	0.0703617	0.0774608	0	0	0.0573261	0.0103568	0.0277757	0.0328895	0.0747142	0.0259439	0.0657801	0.0673304	0	0	0	0.032	0.179318	1.0183
TCGA-MA-AA41	HPV_no	0	0	0.0202147	0.192556	0	0	0.0498665	0.0637795	0.0381368	0	0	0.108855	0	0.109891	0.204183	0.0658505	0.103026	0	0.0436402	0	0	0	0.003	0.366101	0.939164
TCGA-IR-A3LK	HPV_int	0	0	0.00347943	0.157244	0	0	0.138616	0.102713	0.000968469	0	0	0.0545857	0	0.0695918	0.203045	0.142196	0.0436763	0.0654458	0	0.014969	0	0.00346888	0.01	0.241744	1.00399
TCGA-VS-A952	HPV_no	0.0199863	0	0.103176	0.0644123	0	0.348093	0	0	0.182689	0	0.000496172	0.019675	0	0.131157	0.0103617	0.0343271	0.0220943	0.0483037	0.0152274	0	0	0	0.026	0.185611	1.02481
TCGA-C5-A8YT	HPV_no	0.0270726	0	0	0.149437	0	0.00143303	0	0.00720572	0.0799677	0	0.255648	0.123352	0.00465759	0.10142	0.0058273	0.081765	0.00879264	0.00055623	0.141427	0	0	0.0114378	0.002	0.368418	0.951097
TCGA-EA-A5ZD	HPV_int	0	0.00169613	0	0.0764243	0	0.0481285	0.0691046	0.0507287	0.0896616	0	0	0.0195767	0.0544298	0.00775721	0.187089	0.0944314	0.143487	0.052758	0.0900576	0	0	0.0146698	0.002	0.379242	0.926867
TCGA-C5-A1MI	HPV_int	0.125347	0	0.0797461	0.261758	0	0.0801799	0.0799302	0.0435126	0.0622409	0	0	0	0.00495247	0.0898475	0.061422	0.0620251	0.0157349	0	0.0333034	0	0	0	0.002	0.387551	0.923366
TCGA-EK-A2RO	HPV_int	0.0208569	0	0.00545803	0.0458405	0	0.00192008	0.0433501	0.0830376	0	0.0555749	0	0.10832	0	0.304823	0.0920658	0.101652	0.0540536	0.0792221	0.00382577	0	0	0	0.185	0.0722182	1.08128
TCGA-FU-A3YQ	HPV_int	0.0476423	0	0.133276	0.0818692	0	0.119953	0.0440302	0.0241849	0.0433032	0	0	0.0352838	0	0.0784904	0.148645	0.0826199	0.106285	0	0	0.0479618	0	0.00645409	0.005	0.280169	0.97236
TCGA-C5-A7CL	HPV_int	0.0370907	0	0.0170432	0.0393312	0	0.0548167	0.0206378	0.0844527	0.0250429	0	0.0401177	0	0	0.234281	0.0233412	0.0659177	0	0.175408	0	0.171438	0	0.011081	0.058	0.14035	1.04103
TCGA-VS-A9UB	HPV_no	0.00860804	0	0.00919112	0.271309	0	0	0.134782	0.0266681	0.0261501	0.0139879	0	0.0527592	0.000213295	0.0537081	0.212179	0.13871	0.013263	0	0.0352057	0	0	0.00326583	0.002	0.465488	0.885429
TCGA-C5-A1BM	HPV_int	0	0.00913334	0.0589168	0.0676832	0	0.0560431	0.0288336	0.0936938	0.0114762	0.0107418	0	0.018687	0.0153462	0.0721598	0.261563	0.0930509	0.145664	0.000646308	0.0527208	0	0	0.00364012	0.008	0.261877	0.993705
TCGA-C5-A2LY	HPV_int	0.0100578	0	0.00933315	0.234937	0	0	0.0617727	0.0621526	0.0731434	0.0498504	0	0.0945807	0	0.110631	0.0701456	0.0637247	0.073681	0	0.0859904	0	0	0	0.005	0.286269	0.971987
TCGA-EA-A50E	HPV_int	0.0126222	0	0.00291827	0	0	0.0927803	0.00587733	0.0360377	0.0164876	0.045723	0.0283462	0	0	0.401674	0.130563	0.165478	0.0171342	0	0	0.044359	0	0	0.09	0.117778	1.078
TCGA-ZJ-AAXU	HPV_no	0.140327	0	0.220134	0.211122	0	0	0.0731334	0.0964191	0.065978	0	0	0.0198947	0.00471008	0.0245617	0.0598128	0.0147918	0.0146046	0.025144	0.0249557	0	0	0.0044104	0.002	0.433006	0.907103
TCGA-HM-A6W2	HPV_no	0.113185	0	0.127308	0.113606	0	0.0392253	0.0534401	0.0489062	0.0768239	0	0	0.0320462	0.0322498	0.0599572	0.0601876	0.177277	0.0217405	0	0.0434194	0	0	0.000627583	0.003	0.349318	0.938799
TCGA-C5-A1MN	HPV_int	0.000773455	0	0.00269249	0.0265901	0	0.104442	0	0	0.00466199	0	0.093958	0	0	0.396939	0.0825283	0.0795143	0.00672706	0.0290979	0	0.155018	0.00489038	0.0121672	0.003	0.344102	0.958448
TCGA-VS-A9U7	HPV_no	0.0245375	0	0.00758421	0.233189	0	0	0.0626974	0.100428	0.0313939	0	0.0316683	0.0298943	0	0.128155	0.164325	0.141315	0.0143115	0.0154409	0.00584265	0	0	0.00921717	0.007	0.266814	0.98544
TCGA-ZJ-AB0I	HPV_no	0	0.000777693	0	0.237864	0	0	0.00111433	0.0464065	0.0544584	0	0	0.145049	0	0.270201	0.0587495	0.073955	0	0.044551	0	0.0668732	0	0	0.002	0.459273	0.889326
TCGA-LP-A4AX	HPV_int	0	0	0.0326137	0.327828	0	0	0.15104	0.0583431	0.0381515	0	0.0601733	0	0	0.104188	0.108247	0.0896895	0	0.0125979	0.0171283	0	0	0	0.034	0.174794	1.02786
TCGA-JW-A5VH	HPV_no	0	0	0.00404969	0.109915	0	0.0655912	0	0.00993984	0.0126789	0	0.015815	0.0138833	0	0.567933	0.0440462	0.0611652	0	0	0	0.0826634	0	0.0123188	0.079	0.126108	1.10171
TCGA-FU-A23L	HPV_int	0.0212748	0.000940009	0	0.322789	0	0.0143265	0.12925	0.064771	0.0643373	0	0	0.0443536	0.00803481	0.0353738	0.12579	0.0488928	0.0180662	0.0830637	0.0151632	0	0	0.0035734	0.016	0.212495	1.01908
TCGA-FU-A3NI	HPVplus	0.0857598	0	0.0174779	0.0912558	0	0.110047	0.00925432	0.0147382	0.0452467	0.026782	0	0.0411442	0.00630085	0.0575773	0.143433	0.115978	0.136626	0	0.0983791	0	0	0	0.009	0.254794	0.978398
TCGA-VS-A9UT	HPV_no	0.034725	0	0.0287411	0.207965	0	0.081879	0.0793729	0.073919	0.0338567	0	0.00284742	0.0162741	0.0056528	0.206316	0.0843043	0.105657	0.0112004	0	0.027289	0	0	0	0.09	0.116982	1.04229
TCGA-C5-A8YR	HPV_no	0.00737569	0	0.00148412	0.203736	0	0	0.252448	0.0445367	0.0242515	0	0.0734802	0.0451343	0	0.135781	0.0326365	0.16029	0.00348421	0.0022857	0	0	0	0.0130761	0.003	0.326022	0.953702
TCGA-VS-A94X	HPV_no	0.0294079	0	0.0161367	0.123759	0	0	0.0273553	0.101831	0.0901023	0	0.0857897	0.0261231	0	0.0724759	0.19113	0.0686403	0	0.154399	0	0.0128498	0	0	0.008	0.262534	1.0015
TCGA-FU-A3HZ	HPV_no	0	0	0.00304651	0.323783	0	0	0.149497	0.11584	0	0	0.0960976	0.00819776	0.00113661	0.169478	0.0519493	0.0664429	0.0101185	0.00209457	0	0	0.00231866	0	0.046	0.163641	1.03997
TCGA-ZJ-AAXT	HPV_no	0.000440083	0.00233073	0.0221904	0.118286	0	0.0898949	0.0584449	0.0760428	0.00930369	0	0	0.0397995	0	0.244069	0.202018	0.0655112	0	0.00245542	0	0.0635443	0	0.00566941	0.003	0.306588	0.972004
TCGA-C5-A2LT	HPV_int	0.0131608	0	0.00130239	0.318996	0	0	0.148551	0.0507625	0	0	0	0.0705016	0	0.096194	0.0365444	0.107955	0.00453011	0.0552664	0.0962358	0	0	0	0.062	0.135491	1.03778
TCGA-WL-A834	HPV_no	0.00172891	0.0105364	0	0.0887721	0	0.0748453	0.00101418	0.0824809	0.03175	0	0	0.0657015	0	0.175917	0.0220693	0.0676881	0.244922	0.0615334	0.0710404	0	0	0	0.061	0.135625	1.02945
TCGA-FU-A40J	HPV_int	0.13939	0	0.0611474	0.254367	0	0.0506881	0.0507272	0.014329	0.0164677	0	0.0165486	0.0558805	0	0.0283984	0.00136464	0.0425494	0.0582849	0.0481408	0.0809498	0	0	0.0807663	0.015	0.218978	0.998344
TCGA-MU-A5YI	HPV_int	0.0217795	0	0.00981782	0.0787154	0	0.164901	0	0.0426434	0.0445977	0.0273228	0	0.06503	0	0.0602191	0.173845	0.0895531	0.0973996	0.0291071	0.0950681	0	0	0	0.003	0.319185	0.956323
TCGA-MA-AA3W	HPV_no	0.0494485	0	0.0104864	0.303776	0	0	0.0499603	0.0822242	0.0863457	0	0	0.0520935	0	0.0442771	0.119952	0.0454041	0.0933788	0.00653878	0.0561152	0	0	0	0.002	0.371757	0.932254
TCGA-EK-A2PG	HPV_int	0.020755	0	0.0200098	0.223382	0	0.0185072	0.0468137	0.207029	0.0669871	0	0	0.0759592	0.0206832	0.0446997	0.0447988	0.106132	0.0594569	0.0274956	0.0156344	0	0	0.00165697	0.125	0.0958317	1.06068
TCGA-EA-A5ZE	HPV_int	0.00227102	0.0143565	0.0381956	0.108166	0	0.0155584	0	0.0682246	0.0705443	0.0303207	0	0.0632596	0.0152034	0	0.113274	0.179638	0.177124	0.00745012	0.096414	0	0	0	0.056	0.143715	1.02144
TCGA-4J-AA1J	HPV_no	0.0359633	0	0.0104729	0.0215671	0	0.0851717	0	0.0694814	0.0293446	0.0124814	0	0.054274	0	0.299539	0.0324508	0.109711	0	0.0996796	0.000613979	0.0566113	0	0.0826386	0.015	0.226225	1.00278
TCGA-C5-A7CH	HPVplus	0.0319185	0	0.0062684	0.0387712	0	0.0335791	0.0393082	0.0619544	0	0	0	0.0266656	0	0.471537	0.0737014	0.0730759	0.00821308	0.0849427	0	0.0420115	0	0.00805332	0.002	0.41787	0.917507
TCGA-C5-A8XH	HPV_no	0	0	0.00299881	0.097989	0	0.0488612	0.0329379	0.0616141	0.0693126	0.0235166	0	0.0768145	0	0.218615	0.203845	0.106602	0.00609826	0.0329591	0.0178353	0	0	0	0.002	0.429374	0.906761
TCGA-JW-A69B	HPV_int	0.110615	0	0.0597737	0.0475933	0	0.0764623	0	0.0242897	0.123514	0	0.00672645	0	0	0.238784	0.0218787	0.27591	0.00158298	0.0128693	0	0	0	0	0.014	0.233237	0.997594
TCGA-ZX-AA5X	HPV_no	0.0633045	0	0.0383741	0.0521145	0	0.121377	0.00151	0.00156227	0.0742853	0	0	0.0586394	0.0148123	0.076038	0.131025	0.11911	0.0482972	0.0330528	0.154186	0	0	0.0123122	0.01	0.245623	0.981666
TCGA-VS-A9V0	HPV_no	0	0	0.00580565	0.16474	0	0.104633	0.0622081	0.0381863	0.0931385	0	0.0205397	0.032823	0.0044447	0.103497	0.0363756	0.0114809	0.216963	0.0710107	0.0214058	0	0	0.0127483	0.72	-0.0111834	1.08993
TCGA-EA-A97N	HPV_no	0.0116304	0.00629753	0.00120685	0.116652	0	0.156809	0	0	0.0181748	0	0	0.0152824	0.00612953	0.328459	0.147108	0.117901	0.0146004	0.00735217	0.0523957	0	0	0	0.001	0.497385	0.866849
TCGA-Q1-A73S	HPV_int	0.0826747	0	0.00855363	0.0930753	0	0	0.0193878	0.0657672	0	0	0	0.022192	0.0214842	0.316811	0.000545794	0.238832	0.00358393	0.116855	0.00663764	0	0	0.00359862	0.201	0.0680374	1.08001
TCGA-ZJ-AAXA	HPV_no	0	0.00604901	0.00918188	0.0762181	0	0.0243369	0	0.0346991	0.0476109	0	0	0.0315234	0.0110388	0.141245	0.0637388	0.341127	0.100979	0	0.0934513	0	0.0188014	0	0.221	0.0611928	1.06508
TCGA-DS-A0VL	HPV_int	0.0973206	0	0.0487046	0.192495	0	0.0335336	0.157121	0.0729708	0.0112988	0	0	0.0975435	0.000958201	0.0825721	0.0759075	0.0555385	0.0375881	0.0173332	0.0191136	0	0	0	0.003	0.310681	0.959535
TCGA-C5-A2M1	HPV_int	0.0453615	0	0.00530055	0.312384	0	0	0.134445	0.123533	0.0279059	0.00725257	0	0.00369997	0.00846491	0.028068	0.109859	0.137357	0.00576853	0.0171779	0.0334222	0	0	0	0.002	0.369897	0.932713
TCGA-C5-A7CJ	HPVplus	0.0645241	0	0.00578107	0.111384	0	0.16999	0.0661619	0.0135815	0.0403991	0	0.033702	0.0236907	0.0151661	0.0834367	0.0869991	0.0598805	0.0968554	0.0393081	0	0.0822436	0	0.00689573	0.024	0.192795	1.00508
TCGA-EA-A1QT	HPV_int	0	0.046391	0	0.0708329	0	0.102247	0.059987	0.0140609	0.0131801	0	0	0.0971307	0.0368189	0.0760277	0.182801	0.142679	0.0517813	0.00552999	0.0942082	0	0	0.00632472	0.003	0.322464	0.954403
TCGA-VS-A957	HPV_no	0.0253453	0	0.0156399	0.109425	0	0	0	0.0710836	0.0950891	0	0.0496042	0.0477088	0.00511661	0.230931	0.0512167	0.04155	0.0555711	0.199405	0.00231347	0	0	0	0.02	0.200535	1.01451
TCGA-JW-A5VK	HPV_int	0.0738037	0	0.0387897	0.0233005	0	0.12977	0.0892931	0.0280482	0.030526	0	0	0.0331446	0.00537017	0.242095	0.00399032	0.135438	0.080866	0.0170846	0	0.0645807	0	0.00389882	0.019	0.204174	1.00224
TCGA-EK-A2R7	HPV_int	0.121581	0	0.140848	0.167488	0	0.0155641	0.0455461	0.0786824	0.0940081	0	0	0.0250977	0	0.07637	0.0929458	0.0604454	0.0181697	0.015512	0.0477423	0	0	0	0.003	0.356578	0.939168
TCGA-EA-A4BA	HPV_no	0	0.0627519	0.0144614	0	0	0.258043	0	0.00606826	0.0494305	0	0	0.0457027	0	0.459052	0.0125365	0.0513676	0	0.00311669	0.03747	0	0	0	0.031	0.180517	1.03903
TCGA-EA-A411	HPVplus	0.072518	0	0.033925	0.00689387	0	0.129004	0	0.107821	0.00858555	0	0	0.0286264	0	0.339531	0.0453292	0.100536	0	0.0816721	0.0455583	0	0	0	0.055	0.14779	1.03586
TCGA-C5-A7UE	HPV_int	0.0155947	0.00673854	0.0297715	0.0914365	0	0.0627118	0.13284	0.0220985	0.0476206	0	0	0.0534256	0.0410073	0.0670604	0.0507904	0.103511	0.0720833	0.0401996	0.16311	0	0	0	0.107	0.10659	1.02705
TCGA-JW-A5VI	HPV_int	0.0207015	0	0.057133	0.20123	0	0.0213887	0.0691444	0.04637	0.0911704	0.00720296	0	0.0327324	0	0.130336	0.0759162	0.10803	0.0555018	0.00389056	0.0792518	0	0	0	0.03	0.181535	1.00725
TCGA-VS-A9UD	HPV_no	0.0208889	0	0.0042663	0.199593	0	0	0.198303	0.0583687	0.0322908	0	0.0390944	0.0126038	0	0.101712	0.118998	0.111387	0.0145089	0.0146505	0.0733344	0	0	0	0.05	0.154165	1.02359
TCGA-DS-A0VN	HPV_int	0.0190158	0	0.00532796	0.30112	0	0	0.162959	0.0667566	0	0	0.00145302	0.0524983	0	0.117323	0.106467	0.108871	0.0282025	0.000297402	0.0217149	0	0	0.00799315	0.002	0.392042	0.921478
TCGA-HM-A3JK	HPV_int	0	0.0064721	0.0993746	0.123864	0	0.045424	0	0.0337885	0.0513124	0	0	0.0243916	0	0.256456	0.0607708	0.107277	0.113254	0	0.077615	0	0	0	0.011	0.240319	0.987197
TCGA-LP-A5U3	HPV_int	0.0173244	0	0.00990592	0.170092	0	0.0218355	0.0179387	0.0967462	0.0289103	0.0225048	0	0.111185	0.0144652	0.0366477	0.164965	0.0769098	0.118406	0.0217795	0.068304	0	0	0.00208075	0.051	0.153254	1.03719
TCGA-DG-A2KH	HPV_int	0.183074	0	0.2124	0.134026	0	0.124154	0.018158	0.0290897	0.0428163	0	0	0.0503596	0.0015121	0.0199165	0	0.00833849	0.0558167	0.0847779	0.014872	0	0	0.0206885	0.011	0.241081	1.01514
TCGA-C5-A2LS	HPV_int	0.0628975	0	0.0411169	0.142326	0.0214804	0.102275	0	0.000352896	0.0247283	0	0	0.0716049	0.00726703	0.0169861	0.0193309	0.0512118	0.171547	0.193278	0.0612163	0	0	0.0123805	0.086	0.121477	1.03537
TCGA-IR-A3LH	HPV_int	0.0270887	0	0.011466	0.20868	0	0.0228646	0.147713	0.00854951	0.031318	0	0.0274934	0	0	0.187657	0.129568	0.141575	0.0160488	0	0.0326453	0	0	0.00733262	0.029	0.181812	1.01475
TCGA-Q1-A5R3	HPV_int	0.0678894	0	0.00722065	0.2501	0	0	0.027668	0.0814489	0.0487856	0	0	0.0870363	0	0.172436	0.0214712	0.0508322	0	0.0945564	0.090555	0	0	0	0.003	0.345283	0.942686
TCGA-MA-AA3X	HPV_no	0.0653149	0	0.0164621	0.031858	0	0.00641656	0	0.0363061	0.0435171	0.0116401	0	0.0236553	0	0.626029	0.0131711	0.0640007	0	0.0498754	0	0.00342392	0.00832999	0	0.003	0.312545	1.00061
TCGA-VS-A954	HPV_no	0	0.0187634	0.0884377	0.187191	0	0	0.0160881	0.135205	0.055616	0.00786537	0	0.0716886	0	0.104379	0.123744	0.114298	0.0104819	0.0202864	0.0459558	0	0	0	0.025	0.189809	1.01426
TCGA-EA-A3HS	HPV_no	0.00262012	0	0.00651316	0.0591904	0	0.0812834	0.0628109	0.084438	0.0666508	0.0206058	0.0649984	0.0102569	0	0.230985	0.18245	0.0633603	0.00372872	0.00963779	0.05047	0	0	0	0.025	0.189541	1.0228
TCGA-EA-A3HR	HPV_int	0.00779729	0	0.000767694	0.0304293	0	0.200831	0	0.0334075	0.080131	0.00831245	0	0.0809303	0.039878	0.0546946	0.0852108	0.0164493	0.259564	0	0.092793	0	0	0.00880304	0.057	0.141491	1.02441
TCGA-ZJ-AB0H	HPV_no	0	0.0150939	0.0387621	0.190753	0	0.10667	0.0859189	0.0413786	0.0766382	0	0.00508389	0	0	0.101089	0.121115	0.090105	0.0445475	0.0446518	0.0281783	0	0	0.0100152	0.075	0.128184	1.03707
TCGA-JX-A3Q0	HPV_int	0.0253626	0	0.0198772	0.212994	0	0.0992527	0.043631	0.117075	0.0515177	0	0	0.0122877	0	0.12131	0.154203	0.0721431	0.00310884	0.0421647	0.0220875	0	0	0.00298491	0.024	0.190846	1.02295
TCGA-DS-A3LQ	HPV_int	0.099276	0	0.0664052	0.0488222	0	0.0253318	0.0571377	0.00677139	0.0361785	0	0.0102899	0	0	0.259682	0.0672525	0.278888	0.0115497	0	0.0324147	0	0	0	0.007	0.268019	0.981954
TCGA-EK-A2R8	HPV_int	0.0332459	0	0.0198572	0.205188	0	0	0.12452	0.0798563	0.0280066	0	0.00947774	0.0275487	0	0.170581	0.219067	0.00266309	0	0	0	0.02061	0	0.0593781	0.003	0.334123	0.958109
TCGA-FU-A3TX	HPV_int	0.0175132	0	0.004068	0.242981	0	0.153439	0	0.0430362	0.0844902	0	0	0.111399	0.0150379	0.121107	0.0697953	0.00475625	0.0700559	0.0208339	0.0414866	0	0	0	0.004	0.297737	0.973701
TCGA-EA-A556	HPV_no	0.0350315	0	0.00525049	0.046669	0	0.122143	0	0.121257	0	0.00594349	0	0.0999087	0	0.186919	0.0886725	0.103578	0	0.132887	0.0459615	0	0	0.00577863	0.057	0.143265	1.03628
TCGA-VS-A9UO	HPV_no	0.0602977	0	0.049649	0.208834	0	0	0.0897546	0.117063	0.178039	0.0345918	0.0195342	0.0882251	0	0.0113776	0.0442952	0.00380711	0	0.0595135	0.0350185	0	0	0	0.156	0.0810131	1.08956
TCGA-EX-A3L1	HPV_int	0	0.00712478	0.00739532	0.0285835	0	0.0662578	0	0.0325428	0.00955815	0	0	0.0682818	0	0.315928	0.00734703	0.023081	0	0.116805	0	0.188112	0.00185123	0.127131	0.016	0.215084	1.02528
TCGA-C5-A7CM	HPV_int	0.17829	0	0.355917	0	0	0.0914249	0	0.0146295	0.0543514	0.00416622	0	0.0491941	0	0.193843	0	0.00694998	0	0.030756	0.00507301	0	0	0.0154047	0.001	0.512124	0.873648
TCGA-ZJ-AAXF	HPV_no	0.0311293	0.0103134	0.0147668	0.125795	0	0.185062	0	0.0756551	0.118511	0	0	0.0429728	0	0.181051	0.0698929	0.0125473	0.0590538	0.0178567	0.0553921	0	0	0	0.016	0.209581	1.00544
TCGA-2W-A8YY	HPV_no	0.0156189	0.00112236	0	0.0696816	0	0.148068	0	0.065227	0.0209076	0	0	0.0319926	0.00160187	0.372195	0.121229	0.139408	0.00221215	0	0.0107358	0	0	0	0.086	0.12092	1.06612
TCGA-VS-A9UR	HPV_no	0.0264885	0	0	0.162667	0	0.0298403	0	0.149562	0.147319	0	0	0.122247	0.0035904	0.148592	0.0916219	0.0166074	0.0207063	0.0212627	0.0588437	0	0	0.000652503	0.09	0.116529	1.05962
TCGA-C5-A7X3	HPV_no	0	0.0226746	0.111548	0.190958	0	0.0144059	0.0737738	0.0849716	0.0979439	0	0	0.025547	0	0.0987036	0.0568866	0.171595	0.00759271	0.029482	0.00259358	0.0101998	0	0.00112387	0.015	0.219937	0.996257
TCGA-HM-A4S6	HPVplus	0.0250104	0	0.0187659	0.186204	0	0.0421139	0.0312972	0.0575808	0.0699134	0	0.0595096	0.0172338	0.0223516	0.171727	0.12167	0.0891406	0.067106	0	0.020375	0	0	0	0.004	0.304743	0.96093
TCGA-FU-A770	HPV_int	0.04222	0	0.00182303	0.0789674	0	0.14986	0.00473062	0	0.00870993	0	0.0159964	0.0440806	0.0262738	0.123373	0	0.0123669	0.011009	0.117827	0	0.203271	0	0.159492	0.362	0.0310936	1.09406
TCGA-VS-A9UC	HPV_no	0.0340923	0	0.0169444	0.234708	0	0	0.139675	0.109298	0.00645691	0.0123957	0.038248	0.0030032	0	0.0573306	0.0963953	0.114655	0.00193966	0.0735306	0.0396439	0	0	0.0216826	0.009	0.258552	0.980651
TCGA-EX-A69M	HPV_int	0.0149563	0	0.047546	0.268584	0	0.0210989	0.0963734	0.111823	0.0255222	0.0177236	0	0.0173804	0	0.0638468	0.134067	0.0727161	0.0356581	0.0233897	0.0415338	0	0	0.00778085	0.035	0.173604	1.02365
TCGA-C5-A1MK	HPV_int	0.0101107	0	0.00521459	0.0710508	0	0.136345	0	0.11505	0.00639685	0.0376773	0	0	0.0100801	0.136602	0.17599	0.0486005	2.63e-05	0.0751804	0	0.160441	0.00135275	0.00988217	0.023	0.194982	1.02725
TCGA-JW-A5VJ	HPV_int	0.092488	0	0.0508961	0.109597	0	0.00817242	0.0159685	0.100608	0	0.0240005	0	0.0219478	0	0.197393	0.175698	0.0956127	0.0271605	0.0251286	0.0553294	0	0	0	0.014	0.230686	0.998908
TCGA-EA-A3Y4	HPV_int	0.00621216	0	0.00750319	0.411347	0	0.0449366	0.165387	0.0583584	0.0821218	0	0.0517297	0	0	0.0548484	0.0481898	0.0526085	0.00480102	0.000224666	0	0.0117318	0	0	0.003	0.327005	0.967848
TCGA-JW-A5VL	HPV_int	0	0	0.00533034	0.16836	0	0	0.0377682	0.129528	0.069129	0	0	0.109223	0	0.0821866	0.180908	0.126367	0.0323821	0	0.0588177	0	0	0	0.002	0.440793	0.898229
TCGA-EA-A1QS	HPV_int	0.0388924	0	0.0950237	0.0810531	0	0.0929495	0.00887518	0.0272512	0.0369174	0	0	0.0104832	0.0023155	0.106664	0.0730041	0.172169	0.164133	0	0.0894488	0	0	0.000820226	0.005	0.280926	0.965194
TCGA-EK-A2PM	HPV_no	0	0.0138742	0.00171983	0.104645	0	0	0	0.0783515	0.00954761	0	0	0.0391557	0	0.529057	0.0321684	0.130327	0	0.0611548	0	0	0	0	0.194	0.0696876	1.12278
TCGA-JX-A3PZ	HPV_int	0	0.000412044	0.000450671	0.138019	0	0.0373106	0.0174655	0.0271496	0.0136863	0	0	0.0880964	0	0.208243	0.110693	0.107806	0.109364	0.0401276	0	0.101176	0	0	0.003	0.367459	0.935659
TCGA-DG-A2KK	HPV_int	0.0521439	0	0.00809293	0.149249	0	0.167909	0	0.123886	0.0286257	0	0	0.024312	0	0.143633	0.120641	0.0861611	0.0420484	0.0317129	0.00553	0	0	0.0160538	0.011	0.240689	0.993939
TCGA-VS-A8QM	HPV_no	0.0269944	0.00760695	0.00938306	0.26747	0	0.141175	0.0148115	0.0576809	0.131637	0.0365244	0	0.0137895	0	0.0837666	0.0552289	0.0463101	0.0446947	0.0207514	0.0421762	0	0	0	0.025	0.188117	1.02613
TCGA-C5-A7CO	HPV_no	0.00359482	0.00340739	0.000274696	0.264593	0	0	0.0443407	0.127167	0.0838891	0	0	0.0586162	0.0427459	0.0448698	0.0995541	0.0741362	0.091513	0.0215518	0.0397457	0	0	0	0.015	0.224888	1.00019
TCGA-VS-A9UH	HPV_no	0.0200343	0	0.00268482	0.234083	0	0	0.0957122	0.0840349	0.024995	0	0.0383948	0.0149794	0	0.146932	0.118165	0.184061	0.00930664	0	0.0266169	0	0	0	0.091	0.114508	1.04622
TCGA-EA-A439	HPV_int	0.0666924	0	0.016111	0.238254	0	0	0.0658107	0.103741	0.0234368	0	0.0781447	0	0.00460857	0.0726078	0.127708	0.0654649	0.0732394	0.0397939	0.0243864	0	0	0	0.01	0.251145	0.986788
TCGA-EK-A3GJ	HPV_int	0.00216167	0	0.00486543	0.251995	0	0.0325291	0.146626	0.0457032	0.0289583	0	0.115631	0	0	0.0620161	0.17282	0.120972	0.00385016	0.00597077	0	0.00590208	0	0	0.005	0.289141	0.980971
TCGA-EA-A3HQ	HPV_int	0.00412863	0	9.06e-05	0.115908	0	0.106143	0.0314582	0.0398092	0.0612996	0	0	0.0187713	0.0319423	0.0659889	0.164505	0.118761	0.169585	0.0173631	0.0523713	0	0	0.00187528	0.002	0.400533	0.91614
TCGA-EA-A6QX	HPV_int	0.00205299	0.0267892	0.0446184	0.216429	0	0.0651976	0.0450795	0.026153	0.117465	0	0	0.0531655	0.00962935	0.0648508	0.0664178	0.0914866	0	0.0826592	0.0845644	0	0	0.00344121	0.049	0.155604	1.02428
TCGA-C5-A7UI	HPV_no	0.00840172	0	0.131616	0.1506	0	0	0.0203213	0.0943346	0.158914	0.00823453	0.0170404	0.0751872	0	0.0699779	0.0744614	0.0809167	0	0.0968507	0.0131437	0	0	0	0.01	0.242709	0.994626
TCGA-ZJ-AAXD	HPV_no	0.103514	0	0.0825635	0.128072	0	0.257191	0	0.0467335	0.0671234	0	0	0.00538013	0.00886733	0.126093	0.0296566	0.0068825	0.0567537	0.0373527	0.0228481	0	0.00233002	0.0186387	0.011	0.237532	0.993598
TCGA-LP-A4AV	HPVplus	0.0175974	0	0.109492	0.154006	0	0	0.0506632	0.0721805	0.113304	0	0	0.0930186	0.0060515	0.107532	0.0779964	0.0879815	0.0159444	0	0.0877166	0	0	0.00651562	0.008	0.26388	0.977196
TCGA-VS-A950	HPV_no	0	0.018033	0.169821	0.0578427	0	0	0.0281714	0.0641266	0.0368889	0	0	0.0402627	0	0.318141	0.0506406	0.105729	0.0013624	0.0113032	0	0.0752679	0	0.0224098	0.003	0.35152	0.945224
TCGA-DS-A5RQ	HPVplus	0	0	0.00838509	0.163545	0	0.101712	0.0162597	0.0668916	0.02744	0	0	0.0574808	0.00582254	0.0834406	0.150685	0.110312	0.09476	0.0192318	0.0885114	0	0.00552251	0	0.008	0.264911	0.97923
TCGA-VS-A9UP	HPV_no	0.160739	0	0.0548174	0.232209	0	0.0891431	0	0	0.0789297	0	0	0.0796718	0.00905829	0.159132	0.00627008	0.0333084	0	0.0163359	0.080386	0	0	0	0.011	0.238673	0.996153
TCGA-C5-A7CG	HPV_int	0.0905234	0	0.0373109	0.322529	0	0	0.0978059	0.0750755	0.0680695	0	0.0129038	0	0.00190437	0.056265	0.136383	0.034878	0.0393069	0	0.0270448	0	0	0	0.002	0.387556	0.925343
TCGA-MY-A5BD	HPV_int	0.117303	0	0.0326712	0.183434	0	0.0809734	0.0622733	0.163698	0	0	0.0257595	0.0202154	0	0.03253	0.0406828	0.0293324	0.122729	0.0280076	0.0603912	0	0	0	0.091	0.114522	1.0405
TCGA-C5-A1M6	HPV_int	0.181904	0	0.0626027	0.0432663	0	0.022171	0	0.00282926	0	0	0	0.0144733	0	0.487276	0.00686079	0	0	0.0842973	0	0.0943197	0	0	0.015	0.217827	1.03476
TCGA-VS-A8QF	HPV_no	0	0.0412427	0.0216211	0.0940417	0	0.0139443	0	0.0826812	0.0776911	0.0271896	0	0.0419288	0	0.150155	0.146053	0.180078	0.0207289	0.0481945	0.0537767	0	0	0.000673747	0.118	0.097428	1.05297
TCGA-EK-A2RE	HPV_int	0	0.00654037	0	0	0	0.211469	0	0	0.00126575	0	0.0506208	0	0	0.320009	0	0.0199261	0	0.0395321	0	0.340184	0.00176796	0.00868444	0.115	0.0991798	1.10594
TCGA-UC-A7PG	HPV_no	0.100117	0	0.0578233	0.176173	0	0.0202428	0	0.11487	0.0430583	0	0.00570405	0.0238936	0.000256504	0.144131	0.0941887	0.0461618	0.0743118	0.0666163	0	0.0243806	0	0.00807138	0.047	0.159696	1.0235
TCGA-VS-AA62	HPV_no	0.0372342	0	0.00336805	0.194597	0	0.0183885	0.180877	0.0545541	0.0763559	0	0.0258638	0	0	0.194038	0.113913	0.0853303	0.0154792	0	0	0	0	0	0.044	0.169421	1.02263
TCGA-C5-A2M2	HPVplus	0.0828508	0	0.0399372	0.00485345	0	0.212515	0	0.109121	0.0343806	0.0419673	0.0774299	0	0	0.00110102	0.014424	0.0585433	0	0.0437859	0	0.240597	0	0.0384936	0.234	0.0573601	1.07932
TCGA-MA-AA3Y	HPV_no	0.0167944	0	0.012579	0.250513	0	0.0180689	0.142618	0.084907	0	0	0.0397907	0.0358397	0.0123848	0.0933839	0.161147	0.0990044	0.0275206	0	0	0	0	0.00544873	0.02	0.200965	1.01744
TCGA-MY-A913	HPV_no	0	0.00647145	0.0192997	0.166414	0	0	0.0739553	0.0468356	0.0942714	0	0	0.0975081	0	0.18844	0.114697	0.126233	0	0.0523729	0	0.00864179	0	0.00485896	0.045	0.167375	1.03071
TCGA-C5-A7CK	HPV_int	0.259205	0	0.244487	0.0502057	0	0.0565487	0	0	0.00220661	0	0	0.0364554	0.0107778	0.152279	0.0145391	0.0417391	0	0.0111972	0.111646	0	0.000928776	0.00778459	0.001	0.496249	0.872957
TCGA-UC-A7PI	HPV_no	0.0520725	0	0.0136369	0.183671	0	0.113836	0.00728282	0.109061	0.040354	0	0	0.0512617	0	0.0737259	0.123267	0.111443	0.0492452	0.0318299	0.0393122	0	0	0	0.224	0.0606647	1.07043
TCGA-C5-A7X5	HPV_no	0.055126	0	0.00177987	0.0473238	0	0	0.0317954	0.0823555	0.0206373	0	0	0.00778572	0.0320367	0.275511	0.0128067	0.182821	0	0.221377	0	0.0286432	0	0	0.054	0.150076	1.04217
TCGA-DG-A2KJ	HPV_int	0.0514878	0	0.00944107	0.167314	0	0	0.0972097	0.055284	0.0500559	0	0.0521911	0.0633983	0	0.12299	0.0467536	0.141552	0.0167699	0.00287238	0.12268	0	0	0	0.096	0.110422	1.03756
TCGA-VS-A9V3	HPV_no	0.0647346	0	0.0302492	0.111504	0	0.184903	0.00914683	0.0985228	0.0613134	0.000314775	0.0170805	0.00945156	0	0.0675816	0.140846	0.0748803	0	0.065078	0.0643933	0	0	0	0.014	0.232861	0.99759
TCGA-DS-A7WF	HPV_no	0.0981562	0	0.00747861	0.0936603	0	0.0851053	0.0206031	0.131735	0.0459233	0	0.0283605	0.0102695	0	0.0908505	0.270025	0.0544606	0.0301353	0.00156352	0.0316733	0	0	0	0.015	0.22314	1.02317
TCGA-C5-A8XK	HPV_no	0	0	0.00640373	0.0915813	0	0	0.016609	0.0460317	0.0667365	0	0.00401892	0.0309201	0	0.356968	0.093003	0.15265	0	0	0	0.0999918	0	0.0350856	0.113	0.100775	1.07602
TCGA-EA-A5FO	HPV_int	0	0	0.00618922	0.366338	0	0	0.141152	0.0769491	0.0258052	0	0.0122948	0	0.0143829	0.0510747	0.0671832	0.0436188	0.0422484	0.0905533	0.0622102	0	0	0	0.243	0.0550656	1.0773
TCGA-VS-A9UZ	HPV_no	0.231023	0	0.215438	0.0298115	0	0.110469	0.0134028	0.0521297	0.0615833	0.00578119	0.011772	0.00788994	0	0.146288	0.069273	0.0353291	0	0.00633811	0	0	0	0.0034707	0.001	0.526842	0.850012
TCGA-EK-A2IP	HPV_int	0.00184744	2.61e-05	0.000249027	0.193741	0	0	0.0837609	0.082264	0.0321675	0.0182336	0	0	0	0.435419	0.0232251	0.0147571	0	0.0323136	0	0.0713258	0.0106693	0	0.002	0.454697	0.892296
TCGA-VS-A94W	HPV_no	0.0283627	0	0.000936836	0.11414	0	0.127791	0	0.0532425	0.116593	0	0	0.0492363	0.00277464	0.132528	0.226177	0.00123225	0.0757137	0	0.0712712	0	0	0	0.003	0.33138	0.958432
TCGA-EA-A410	HPV_no	0.00519772	0	0.000476137	0.414705	0	0	0.105396	0.0373809	0.000533615	0	0	0.0266231	0	0.313298	0.0453741	0.0363777	0.00612348	0	0	0.00851477	0	0	0.003	0.314055	0.9697
TCGA-EX-A8YF	HPV_no	0.131259	0	0.18337	0.354183	0	0	0.0652442	0.0464421	0.0233467	0	0	0.0343273	0.016703	0.00987143	0.0382066	0.0456364	0	0.0155813	0.0195398	0	0	0.0162888	0.002	0.461772	0.889303
TCGA-EK-A2H0	HPV_int	0	0	0.00431297	0.0270516	0	0.0131056	0.00450058	0.0711548	0.0505682	0.0165699	0.0684043	0.0580105	0	0.218182	0.0579689	0.213258	0.0537002	0.10652	0.033094	0	0	0.00359805	0.016	0.211189	1.00711
TCGA-VS-A9UV	HPV_no	0.24805	0	0.2739	0	0	0.0393868	0.0081032	0.0052493	0.00185177	0.0788996	0.0338795	0	0	0.106939	0.0632369	0.0871059	0	0.0458362	0.000673294	0.00490514	0	0.0019832	0.001	0.497009	0.876402
TCGA-LP-A7HU	HPV_int	0.0224519	0	0.0404593	0.250062	0	0	0.0269831	0.131675	0.055363	0	0	0.0749575	0.00663003	0.0602224	0.180094	0.0821919	0.00786568	0	0.0610443	0	0	0	0.011	0.238393	1.0035
TCGA-VS-A8EI	HPV_no	0.00172583	0	0.0474109	0.283599	0	0.00596865	0.0493147	0.0764749	0.0561205	0.00640686	0	0.0364541	0	0.103702	0.183576	0.05693	0.0167289	0.00563079	0.0699565	0	0	0	0.069	0.130594	1.05241
TCGA-BI-A0VS	HPV_int	0.180116	0	0.0538507	0.109355	0.00241469	0	0.143148	0	0.018898	0	0.00260792	0	0	0.244616	0.0851019	0.0856975	0.02918	0	0.0234641	0	0.0215507	0	0.002	0.430364	0.901985
TCGA-DS-A0VM	HPV_int	0.0467782	0	0.0119489	0.0900538	0	0	0.165437	0.0114279	0.0300754	0	0	0.0942427	0.0327985	0.0367222	0.0721443	0.103575	0.0839689	0.173666	0.0471616	0	0	0	0.005	0.280121	0.970336
TCGA-IR-A3LB	HPV_int	0.149889	0	0.0355347	0.0886895	0	0.103428	0.00582625	0.0181575	0.0371364	0.00873523	0	0.00728891	0	0.216942	0.0638606	0.176166	0	0.0778053	0.0105414	0	0	0	0.015	0.22743	0.996409
TCGA-VS-A8EC	HPV_no	0	0.0114213	0.00412103	0.115337	0	0	0.0367837	0.0209235	0.126756	0	0.0447349	0	0	0.400621	0	0.122081	0.0055383	0.0607769	0	0.0458177	0.00252556	0.00256164	0.368	0.0297063	1.10508
TCGA-VS-A9V2	HPV_no	0.0421373	0	0.00848957	0.151101	0	0.0450827	0.00241365	0.0478155	0.109841	0	0	0.0753501	0.00102745	0.0677812	0.197373	0.0382611	0.181613	0	0.0317135	0	0	0	0.003	0.361385	0.938947
TCGA-EK-A3GN	HPV_int	0	0.0380674	0	0.0366141	0	0.133431	0	0.032178	0.0428511	0	0	0.177959	3.46e-05	0.0705143	0	0.0824881	0.0238928	0.235951	0.112022	0	0	0.013997	0.505	0.0116135	1.09639
TCGA-IR-A3LA	HPV_no	0.0136063	0	0.00694098	0.248726	0	0.168977	0.0843377	0.0364082	0.0254369	0	0	0.0264392	0.00497137	0.0863436	0.0508472	0.167891	0.0360673	0	0.0430072	0	0	0	0.168	0.0777979	1.06099
TCGA-C5-A7X8	HPV_no	0.0705399	0	0.357746	0.142235	0	0.0797181	0.0204123	0.0333766	0.078368	0	0	0.0337447	0.00613954	0.0277695	0.0114982	0.0418068	0.0642866	0.00273079	0.0296283	0	0	0	0.001	0.483343	0.885716
TCGA-EK-A2RL	HPV_int	0.0805509	0	0.0714111	0.242827	0	0.261492	0.0658853	0	0.0215205	0	0	0.016969	0	0.0407627	0.0191676	0.0499535	0	0.0474031	0.0227474	0	0	0.0593106	0.257	0.0523282	1.08319
TCGA-C5-A0TN	HPV_int	0.00463515	0	0.000775846	0.132956	0.0131113	0.0746983	0.0995494	0	0	0	0.0211199	0.0505848	0.00958511	0.362524	0.0768507	0.0252668	0	0.10227	0	0.0260719	0	0	0.005	0.28896	0.979692
TCGA-FU-A57G	HPV_no	0.0634355	0	0.00249844	0	0	0.20912	0	0.0688239	0	0.00242106	0	0.0204095	0	0.396389	0.0565803	0.121529	0	0.0288521	0	0.011971	0	0.0179702	0.066	0.132347	1.05743
TCGA-EK-A2PI	HPV_int	0.0199196	0	0.016898	0.0464803	0	0.0131457	0	0.1131	0.108754	0	0.0140036	0.0619062	0.04381	0.10207	0.0501804	0.0776648	0.205664	0.0469081	0.0794953	0	0	0	0.128	0.0912355	1.03765
TCGA-Q1-A73P	HPV_int	0.0649747	0	0.0075494	0.295495	0	0.0494478	0.0217143	0.0837361	0.0826541	0	0	0	0	0.0857361	0.168129	0.080238	0.0168676	0	0.0434581	0	0	0	0.011	0.23948	1.00171
TCGA-C5-A1MP	HPV_int	0.0761425	0	0.0779288	0.104485	0	0.131347	0.002547	0.0116232	0.0573063	0.0263251	0	0.0736765	0	0.0971055	0.0790524	0.101078	0.0929844	0	0.0642202	0	0	0.00417753	0.01	0.248928	0.980826
TCGA-VS-A8EL	HPV_no	0.0158464	0	0.0198392	0.221764	0	0	0.0923403	0.0570309	0	0.1019	0.00859655	0.0380666	0	0.145794	0.078506	0.149367	0.023027	0.00397644	0.0404968	0	0	0.00344908	0.015	0.223371	0.998695
TCGA-ZJ-AAXI	HPV_no	0	0.00447197	0.00997023	0.108221	0	0.0837324	0	0.0495608	0.106362	0	0.0167732	0.126074	0.00780159	0.0458447	0.0772644	0.0526222	0.168761	0.0351877	0.107352	0	0	0	0.075	0.128462	1.03648
TCGA-FU-A23K	HPV_int	0.0384883	0	0.149457	0.17862	0	0	0.0900168	0.102232	0.0314854	0	0	0.0621272	0	0.0721312	0.0695152	0.107411	0.0215202	0	0.0769958	0	0	0	0.004	0.29194	0.965576
TCGA-Q1-A6DT	HPV_int	0.0250101	0	0.00491875	0.0557858	0	0	0.06214	0.050738	0	0	0.0512969	0	0	0.346496	0.0928194	0.19525	0.0308528	0.00943898	0	0.0560903	0	0.0191624	0.055	0.147302	1.05018
TCGA-EK-A2H1	HPV_int	0	0	0.0190255	0.0901733	0	0	0.0771132	0.0256076	0.00768031	0.0124142	0	0.027391	0	0.179359	0.184423	0.138458	0	0.00782412	0	0.230531	0	0	0.015	0.21912	1.02718
TCGA-C5-A1M5	HPV_int	0.0800166	0	0.0621017	0.150331	0	0.0979925	0.0297135	0.0460097	0.100513	0.00578511	0.0118942	0	0	0.0964771	0.160534	0.0538276	0.0365764	0.0183959	0.049832	0	0	0	0.003	0.309034	0.960831
TCGA-EA-A44S	HPV_int	0.0105523	0	0.015508	0.159154	0	0	0.0469088	0.0702868	0.0433466	0.0466575	0	0.067905	0	0.25934	0.0480531	0.153877	0.0159043	0	0.0625064	0	0	0	0.053	0.152021	1.03084
TCGA-EA-A78R	HPV_int	0.0182434	0	0.00870539	0.100057	0	0.0240468	0.0115223	0.10384	0.0265962	0	0.0261104	0.00615952	0	0.136243	0.244723	0.0984762	0.0613541	0.0973769	0	0.0288262	0	0.00771857	0.001	0.484699	0.876153
TCGA-C5-A7XC	HPV_no	0.0109432	0	0.0875427	0.0500953	0	0.0390147	0	0.0255687	0.0715539	0.0504031	0.0151989	0.12147	0	0.0979614	0.0383134	0.0644709	0.0873972	0.0897846	0.149717	0	0	0.000565135	0.031	0.18111	1.00989
TCGA-VS-A9V4	HPV_no	0.049934	0	0.0148255	0.0728829	0	0.107574	0.14232	0.0185239	0.0126994	0	0.0166839	0	0.00219814	0.210856	0.00522754	0.0347474	0.00647229	0	0	0.23586	0.0139206	0.0552755	0.117	0.0978369	1.06219
TCGA-EK-A2RA	HPV_int	0.0181274	0	0.00450593	0.261577	0	0	0.0447676	0.100608	0.0793011	0.00333879	0	0.0600977	0.00421593	0.0225416	0.231853	0.0024752	0.0811101	0.00829036	0.0740408	0	0	0.00314958	0.002	0.45276	0.895075
TCGA-EX-A1H5	HPV_int	0.00822183	0.0147567	0.074076	0.133488	0	0.145993	0.00324287	0.162738	0.0774672	0.00579869	0	0.0345929	0.00643531	0.0560077	0.127975	0.0166445	0.0206086	0.0216526	0.0903011	0	0	0	0.046	0.163228	1.03161
TCGA-VS-A953	HPV_no	0	0	0.00314659	0.249796	0	0	0.0893958	0.1046	0	0	0.0482054	0.0386606	0.00594302	0.036478	0.129677	0.0678887	0.0591385	0	0	0.167069	0	0	0.016	0.214886	1.01423
TCGA-VS-A959	HPV_no	0.00488737	0.0221925	0.173476	0.138474	0	0.0756412	0	0.105498	0.10768	0	0	0.0340432	0	0.079719	0.082691	0.0933873	0.0176571	0.0153217	0.0449909	0	0	0.00434045	0.003	0.352785	0.940572
TCGA-FU-A3EO	HPVplus	0.0366794	0	0.0508844	0.124405	0	0.156064	0.0179741	0.0156422	0.0678624	0.000924991	0	0.0521745	0.0475362	0.0303854	0	0.15289	0.0841303	0.0947633	0.0657756	0	0	0.00190873	0.015	0.226606	0.986245
TCGA-BI-A20A	HPV_int	0.0639187	0	0.00289479	0.185218	0	0.0204726	0.0251563	0.0450789	0.0791451	0	0	0.0895364	0.0158363	0.074617	0.202299	0.0368046	0.0706187	0	0.0884036	0	0	0	0.015	0.22773	1.00632
TCGA-C5-A1M9	HPV_int	0.00787827	0	0	0.251418	0	0	0.129167	0.0246866	0.0221027	0	0	0.102198	0.0173949	0.232921	0.115343	0.0820486	0.00442427	0.00692693	0	0.00349024	0	0	0.047	0.16057	1.0404
TCGA-Q1-A6DW	HPV_int	0.0110472	0	0.0527608	0.0430726	0	0.281824	0.0183535	0.043767	0	0.00535679	0.0796229	0.0488739	0	0.0842779	0.0608298	0.0802678	0.0481221	0.0724843	0.0693394	0	0	0	0.038	0.171682	1.01562
TCGA-C5-A3HF	HPV_int	0.0787919	0	0.137556	0.183618	0	0.0938705	0	0.0375078	0.12112	0	0	0.0362316	0	0.09518	0.101508	0.0421273	0.0343234	0.00315778	0.0350071	0	0	0	0.003	0.345951	0.945143
TCGA-VS-A8Q9	HPV_no	0	0.00372344	0.0135527	0.373318	0	0	0.0272586	0.145797	0.0671307	0	0	0.0899398	0.0063621	0.0689063	0.101865	0.0760296	0	0.0199832	0.00613337	0	0	0	0.038	0.171412	1.05092
TCGA-Q1-A5R2	HPV_int	0.0247533	0	0.0628552	0.261961	0	0	0.0275739	0.0391559	0.073134	0	0	0.0420699	0.00346156	0.0815683	0.13141	0.102033	0	0.0996063	0.0493281	0	0	0.00108923	0.009	0.25635	0.987355
TCGA-VS-A8Q8	HPV_no	0.015047	0	0.0014053	0.318934	0	0	0.113363	0.0552043	0.0537082	0	0	0.0355361	0.0199233	0.0458482	0.156082	0.0875943	0.0098522	0.0201696	0.0673327	0	0	0	0.014	0.22889	1.00476
TCGA-C5-A1BJ	HPV_int	0.029983	0.00528745	0	0.171971	0	0.159001	0.0531948	0.0444367	0.0863551	0	0	0	0.0157601	0.0750791	0.120674	0.0171534	0.0609486	0.0525082	0.0753806	0	0	0.032267	0.005	0.289339	0.968259
TCGA-Q1-A6DV	HPV_int	0.0633179	0	0.0305473	0.211646	0	0.0283594	0	0.0845944	6.54e-05	0	0	0.149519	0	0.0757154	0.0190286	0.0438705	0.0476323	0.115952	0.047662	0.00868367	0.0133557	0.0600504	0.126	0.0934089	1.05783
TCGA-EK-A3GK	HPV_int	0	0	0.0320651	0.16246	0	0.0396628	0.0672344	0.0805756	0.111545	0	0.0279536	0.0529696	0	0.107588	0.134994	0.0548511	0	0.0325158	0.0955838	0	0	0	0.111	0.102807	1.05416
TCGA-IR-A3LF	HPVplus	0.167432	0	0.0151303	0.183739	0	0.152113	0.0015443	0.0879816	0.0714446	0	0	0.0370852	0	0.0745975	0.0787362	0.0516606	0.0519784	0	0.0260159	0	0	0.000540855	0.004	0.29229	0.971342
TCGA-C5-A1M7	HPV_int	0.0746001	0.0318851	0	0	0	0.136675	0.133957	0.0432874	0.0113823	0	0.0870596	0	0.00659575	0.134352	0.1048	0.0475148	0.0171187	0.0615737	0.0362907	0.0352918	0	0.0376158	0.063	0.134445	1.0262
TCGA-EK-A2PL	HPV_int	0	0	0.00653095	0.297279	0	0	0.0831768	0.116059	0.0515802	0	0	0.102059	0.00575365	0.038551	0.106421	0.041066	0.0230194	0.0712011	0.0569785	0	0	0.000324477	0.046	0.161835	1.04454
TCGA-LP-A4AU	HPV_int	0	0	0.0200738	0.239595	0	0	0.127768	0.162333	0	0.0242619	0.0136053	0.0265076	0	0.0470246	0.0630642	0.051145	0	0.169746	0.0127716	0	0	0.0421038	0.093	0.112927	1.05511
TCGA-ZJ-AAXJ	HPV_no	0.0404743	0	0.0494027	0.12997	0	0	0.0921432	0.0416983	0.0353457	0.0650046	0.026647	0	0	0.0753738	0.167339	0.0675932	0.00717319	0.146953	0.0548824	0	0	0	0.061	0.136811	1.04757
TCGA-VS-A94Z	HPV_no	0.0181826	0	0.00470423	0.372838	0	0	0.186225	0.0770309	0.0176082	0.0638849	0	0.048293	0	0	0.0541637	0.0790674	0.024806	0.00325128	0.0427527	0	0	0.00719217	0.035	0.173263	1.04244
TCGA-EK-A2GZ	HPV_int	0.0531277	0	0.0030216	0.106461	0	0.116329	0.00712953	0.0973138	0	0	0.00195901	0.13738	0.00147672	0.226974	0.0662564	0.0542576	0.0457567	0.0405419	0.031711	0	0	0.0103053	0.027	0.184621	1.01956
TCGA-JW-A852	HPV_no	0	0.11826	0	0.0812837	0	0.0496215	0	0.0742367	0.0860532	0	0	0.0936571	0.0125595	0.0846056	0.0445603	0.0285247	0.174061	0.0707647	0.0790106	0	0	0.00280124	0.01	0.247581	0.979384
TCGA-VS-A9V5	HPV_no	0.247869	0	0.154235	0.00478365	0	0.139285	0	0.034549	0.0360729	0	0	0.0700257	0	0.0612144	0.0403973	0.0512854	0	0.0301215	0.0846768	0	0	0.0454836	0.004	0.301944	0.973943
TCGA-ZJ-AAXB	HPV_no	0	0.0115247	0.0132644	0.0287621	0	0.172807	0	0.114783	0	0.0332321	0	0	0	0.2612	0.00493125	0.176086	0	0.179875	0	0	0.00353437	0	0.031	0.180044	1.02478
TCGA-EK-A2R9	HPVplus	0.0088797	0	0.00520033	0.205246	0	0	0.0664224	0.0971905	0.04699	0	0	0.0619794	0.00378701	0.0610922	0.170338	0.0427061	0.175724	0	0.0544448	0	0	0	0.003	0.363575	0.935401
TCGA-C5-A3HE	HPV_int	0.0500184	0	0.0548953	0.24066	0	0	0.0564296	0.0420068	0.0366536	0.0057675	0	0.166826	0	0.0277709	0.0411609	0.0485721	0.00629506	0.00219347	0.15941	0	0	0.0613404	0.014	0.228785	1.00473
TCGA-ZJ-A8QR	HPV_no	0.0648552	0	0.0686529	0.0421008	0	0.0424582	0	0.00685577	0.0245023	0	0	0.102655	0	0.206266	0.0577998	0.0654422	0.0255083	0.129882	0	0.131528	0	0.0314927	0.01	0.250217	0.992005
TCGA-EK-A2RC	HPV_int	0.0226579	0	0.00660502	0.268959	0	0.157391	0.0245534	0	0.0971277	0	0	0.0573641	0.0194008	0.0435498	0.0906444	0.052652	0.0240252	0.0644321	0.0637269	0	0	0.00691046	0.09	0.117652	1.05619
TCGA-C5-A1ML	HPVplus	0.0244719	0	0.0213018	0.0692518	0	0.0124428	0.0528204	0.0512847	0.0745441	0	0	0.0462309	0	0.274144	0.0632947	0.123804	0.139974	0.0296648	0.0167693	0	0	0	0.006	0.276328	0.974564
TCGA-FU-A5XV	HPV_int	0.141674	0	0.0982782	0.00287778	0	0.12926	0.159136	0.035887	0	0.041943	0	0.0102471	0.00121962	0.119255	0.0245396	0.0244845	0.0590438	0.0417933	0.106805	0	0	0.00355706	0.003	0.360776	0.932697
TCGA-EA-A43B	HPVplus	0.0255128	0	0.103277	0.218202	0	0	0.0438907	0.0496789	0.117381	0	0.0453395	0.0515052	0.00706421	0.0785747	0.0973036	0.059385	0	0.0990866	0.003798	0	0	0	0.009	0.255412	0.990195
TCGA-MA-AA42	HPV_no	0.0206529	0	0.0122724	0.335641	0	0	0.2008	0.0775361	0.0206401	0.0118575	0	0.0366807	0.00139399	0.0463435	0.0695642	0.0890417	0.0398557	0	0.0377203	0	0	0	0.015	0.217312	1.00635
TCGA-VS-A9UJ	HPV_no	0	0.0156487	0	0	0.0544189	0.0943579	0	0.00954717	0.0255049	0	0.0450719	0	0	0.50819	0	0	0	0.0428149	0	0.197495	0.00694995	0	0.14	0.0869887	1.11465
TCGA-VS-A9V1	HPV_no	0.127954	0	0.164665	0.0384772	0	0.117499	0.0208648	0.00504206	0.0150906	0.00208883	0	0.121203	0	0.0220602	0	0.00850586	0	0.0413874	0.0512985	0	0	0.263863	0.003	0.335748	0.961672
TCGA-JW-AAVH	HPV_no	0.00435588	0	0.0280045	0.284123	0	0	0.215592	0.0540366	0.0418219	0.0105508	0.0946216	0	0	0.00269966	0.0025864	0.0493802	0.0115248	0.150177	0.0505252	0	0	0	0.019	0.20193	1.01568
TCGA-VS-A8EJ	HPV_no	0	0.0138002	0.0555477	0.237568	0	0	0	0.0227195	0.177822	0	0	0.10237	0	0.247226	0.0278958	0.0189094	0.0479461	0	0	0.0405176	0	0.00767811	0.046	0.161663	1.03631
TCGA-Q1-A73O	HPV_int	0.00531588	0	0.00834635	0.310415	0	0.054148	0.136948	0.0352196	0	0	0.0306694	0.0675143	0.00706628	0.0572443	0.148893	0.0250301	0.0100785	0.046039	0.0554185	0	0	0.00165422	0.13	0.0907829	1.08199
TCGA-FU-A2QG	HPVplus	0	0	0.0132232	0.209655	0	0	0.137246	0.0654144	0	0.0636646	0	0.101929	0	0.162239	0.0265628	0.0355796	0.00327341	0.0852909	0.095922	0	0	0	0.016	0.206952	1.00989
TCGA-VS-A8QA	HPV_no	0.0625414	0	0.0196225	0.312711	0	0	0.0535106	0.16598	0.0560682	0	0	0.0334652	0.000541714	0.0506533	0.127259	0.0533219	0.0326405	0	0.0316851	0	0	0	0.019	0.204018	1.01991
TCGA-C5-A1MH	HPV_int	0.0282629	0	0.0126358	0.17282	0	0.119921	0.0705528	0.0543383	0.0440241	0	0	0.00360657	0	0.210014	0.152242	0.125078	0	0	0.00650407	0	0	0	0.008	0.263273	0.985731
TCGA-XS-A8TJ	HPV_no	0.0582245	0	0.00444604	0.095947	0	0.0204937	0.0131113	0.0673324	0	0	0	0.0306238	0.0133621	0.0715305	0.1715	0.0771579	0.121939	0.119008	0.131965	0	0	0.00335892	0.002	0.369643	0.932615
TCGA-C5-A1ME	HPV_int	0.0159512	0	0.00508939	0.309438	0	0.17143	0	0.0413385	0.0808529	0	0	0.0795509	0	0.111718	0.01176	0.11716	0.00941907	0.000919643	0.0422188	0	0	0.00315449	0.17	0.0772368	1.0867
TCGA-C5-A2LZ	HPVplus	0.033869	0	0.131173	0.141764	0	0	0.0113107	0.098236	0.0884947	0.0360054	0	0.057596	0	0.0660876	0.120649	0.0843113	0.0439573	0.0251756	0.0613709	0	0	0	0.003	0.313502	0.957538
TCGA-GH-A9DA	HPV_no	0	0.0301428	0	0.235484	0	0	0.140944	0	0.0583974	0	0.0518491	0	0.0198527	0.249481	0.0218034	0.0371684	0.0288097	0.0531036	0	0.0719456	0.00101841	0	0.02	0.201144	1.00771
TCGA-VS-A8QH	HPV_no	0	0.00538197	0.000755343	0.0120433	0	0.139727	0	0.0124789	0.107767	0	0	0.146061	0	0.119245	0.045368	0.128969	0.108184	0.0529096	0.110146	0	0.0109642	0	0.698	-0.00936726	1.08836
TCGA-VS-A9U6	HPV_no	0	0	0.00293423	0.232893	0	0	0.0274839	0.0568223	0.093776	0	0	0.0921922	0.00900054	0.0613678	0.0555402	0.0613446	0.205504	0.0333633	0.0654167	0	0	0.00236134	0.16	0.0800293	1.0561
TCGA-C5-A8YQ	HPV_no	0	0.013429	0.00666043	0.0907172	0	0.16521	0	0.107586	0.0599015	0	0	0.0589915	0.0693947	0.180988	0.0438321	0.12211	0.0454847	0	0.0279988	0	0.0064341	0.00126192	0.287	0.0453517	1.06891
TCGA-HG-A2PA	HPV_int	0.0612997	0	0.0519583	0.23757	0	0	0.148069	0.026144	0.0282471	0	0.019634	0.0209232	0.00446012	0.0671645	0.0405089	0.034123	0.0444097	0.111178	0.103215	0	0	0.00109599	0.016	0.209989	0.995464
TCGA-EA-A3QD	HPV_int	0.0753653	0	0.0649144	0.203153	0	0.00915505	0.0887184	0.0521269	0.0538343	0.0542013	0	0.0627485	0	0.064104	0.0990315	0.0767189	0.0188868	0	0.0719716	0	0	0.00506934	0.004	0.302439	0.962271
TCGA-C5-A7UC	HPV_no	0	0.00275994	0.00115357	0.0584266	0	0	0.0866482	0.0359105	0	0	0.0285791	0	0	0.355804	0.0726226	0	0	0.0557993	0	0.302296	0	0	0.087	0.11971	1.0958
TCGA-MA-AA43	HPV_no	0.178711	0	0.119235	0.020796	0	0.101305	0	0.00621344	0.0839542	0	0.0113603	0	0.000336717	0.181158	0.0341321	0	0.000798483	0.0255127	0	0.223901	0	0.0125859	0.002	0.407787	0.916863
TCGA-Q1-A73R	HPV_int	0.0207217	0	0.00997209	0	0	0.192065	0	0.0050802	0.0287602	0.183487	0	0.155408	0	0.150457	0.151563	0	0	0.0333916	0.0690943	0	0	0	0.032	0.17743	1.05061
TCGA-PN-A8MA	HPV_no	0.0537789	0	0.099882	0.254321	0	0.0620737	0.0925499	0.0892406	0.0196858	0	0.0171813	0	0.00304077	0.0524511	0.104722	0.0728923	0.0773032	0	0.000876966	0	0	0	0.014	0.233369	0.994965
TCGA-C5-A2LV	HPV_int	0.0153776	0	0.00765912	0.0994695	0	0.0507634	0.0418889	0.0349259	0.00912431	0	0	0.0494824	0	0.324314	0.0870065	0.131029	0.0626486	0	0.0827731	0	0.00353731	0	0.003	0.326615	0.954119
TCGA-VS-A9UQ	HPV_no	0.168942	0	0.112444	0.132384	0	0.113186	0	0.0104693	0.0849014	0	0	0.0682201	0.0230879	0.0663286	0.0109858	0.079784	0.000454679	0.0389099	0.0899029	0	0	0	0.002	0.377211	0.928374
TCGA-MY-A5BF	HPVplus	0.015019	0	0.00440609	0.305693	0	0	0.160259	0.0500324	0.0213066	0	0	0.0110829	0	0.116904	0.113593	0.0829318	0.0559219	0	0.0585469	0	0	0.00430281	0.004	0.29701	0.964148
TCGA-JX-A3Q8	HPVplus	0.00735987	0	0.00801416	0.198506	0	0	0.112972	0.106949	0.0278099	0.0645362	0.0157082	0.085018	0	0.031895	0.0612631	0.0965739	0.0706174	0.0515993	0.0611773	0	0	0	0.005	0.278877	0.975604
TCGA-VS-A9UM	HPV_no	0.0655852	0	0.0315775	0.192651	0	0.126372	0	0.00779867	0.0753749	0	0	0.100032	0.0070577	0.0792871	0.067672	0.144981	0.00589546	0.0129985	0.0819963	0	0	0.000720075	0.038	0.171276	1.01994
TCGA-VS-A8EH	HPV_no	0	0.00181232	0	0	0	0.0656655	0	0.0362026	0.0874245	0.0140199	0.00124734	0.117365	0	0.0776273	0.00942938	0.0950262	0.319012	0.0311111	0.144058	0	0	0	0.015	0.221371	0.995114
TCGA-LP-A4AW	HPV_int	0.00568367	0.0364746	0.0250998	0.0833741	0	0.100134	0.00552471	0.0656765	0.0141912	0.00124427	0	0.00139536	0	0.299458	0.0218976	0.163232	0.0468821	0.039044	0.0108141	0.0775718	0	0.00230204	0.056	0.144158	1.0376
TCGA-C5-A1MJ	HPV_int	0.0692128	0	0.00762897	0	0	0.130997	0.00041964	0.0435603	0.0189094	0.0111922	0	0.0150408	0	0.389389	0.102097	0.146604	0.0494902	0	0.0154584	0	0	0	0.002	0.408248	0.917702
TCGA-UC-A7PD	HPV_no	0.00213473	0.00468307	0.0632361	0	0.00922149	0.0719206	0	0	0.0618955	0.0248887	0.0957213	0	0	0.322525	0.0920384	0.0686654	0.0232984	0.0453999	0	0.114372	0	0	0.058	0.140846	1.0459
TCGA-EK-A2RK	HPV_int	0.0206184	0	0.00278042	0.239672	0	0	0.093975	0.0520338	0.0394335	0.0295706	0	0.0616834	0.000818587	0.0492188	0.185999	0.0232514	0.11422	0	0.0867255	0	0	0	0.002	0.374754	0.932355
TCGA-Q1-A5R1	HPVplus	0.171636	0	0.149791	0.104444	0	0.13931	0	0.0542744	0.0522348	0	0	0.0431538	0.00559982	0.0302261	0.032903	0.0837806	0.0291512	0.0516777	0.0518177	0	0	0	0.011	0.238378	0.998655
TCGA-VS-A9U5	HPV_no	0.0197141	0.0111397	0.0114541	0.234453	0	0.0599536	0.0745295	0.0370185	0.133729	0	0.0702748	0	0	0.113703	0.103144	0.0619054	0.0252508	0.0211969	0.0225338	0	0	0	0.09	0.117164	1.05088
TCGA-EA-A3QE	HPV_int	0.0155254	0	0.0374773	0.272375	0	0	0.102771	0.0668264	0.0565119	0	0	0.0669751	0.00400406	0.0282567	0.152531	0.063418	0.00375489	0.0449845	0.0817456	0	0	0.00284263	0.004	0.301993	0.969498
TCGA-EK-A3GM	HPV_int	0	0.0149673	0.0219858	0.0353078	0	0.237382	0	0.00637832	0.103149	0	0	0.203294	0	0.114122	0.0425785	0.0702947	0	0.0627596	0	0.0877814	0	0	0.056	0.14622	1.05432
TCGA-EA-A3HT	HPVplus	0.07454	0	0.0312511	0.105328	0	0.187184	0.0149896	0.0623566	0.0133631	0	0	0	0.0101867	0.0864976	0.0836515	0.0948742	0.0975809	0.050968	0	0.0797847	0.0019795	0.0054652	0.007	0.267027	0.973104
TCGA-IR-A3L7	HPV_int	0.00678476	0	0.0125711	0.0935818	0	0.167218	0	0.0118153	0.048579	0	0	0.0602737	0.0399217	0.0486009	0.0123685	0.14432	0.100698	0.181183	0.0720847	0	0	0	0.587	0.00098297	1.07859
TCGA-C5-A2LX	HPV_int	0.0284617	0	0.00649191	0.253596	0	0	0.0724323	0.11084	0.115022	0.017818	0	0.0519027	0	0.16568	0.0394471	0.0449811	0.055869	0	0.0301258	0	0	0.00733126	0.071	0.129704	1.04477
TCGA-MU-A51Y	HPV_int	0.0125876	0	0.00959448	0.193898	0	0.0248469	0.0254142	0.0796154	0.0803284	0	0	0.0167442	0.00472888	0.0848103	0.210873	0.0913171	0.0726664	0.020171	0.0724034	0	0	0	0.001	0.499412	0.865795
TCGA-JX-A5QV	HPV_int	0.0160328	0	0.00461654	0.244987	0	0	0.0510159	0.0667761	0.00442127	0	0	0.0812797	0	0.156166	0.0852487	0.111279	0.0541918	0	0.123986	0	0	0	0.015	0.227506	0.993759
TCGA-FU-A3HY	HPV_int	0	0	0.00137318	0	0	0.122923	0.0903386	0.00705242	0	0.00704635	0	0.0459524	0	0.558375	0	0	0.0179718	0.0946511	0.0157802	0	0	0.0385353	0.003	0.335206	0.973346
TCGA-MU-A8JM	HPV_no	0	0.0742961	0	0.104641	0	0.198389	0.0641855	0	0.018313	0	0	0.12731	0.0044605	0.0991256	0	0.0119429	0.166108	0.0638626	0.03251	0.0296207	0	0.0052349	0.046	0.162708	1.02306
TCGA-RA-A741	HPV_int	0.106894	0	0.11881	0.147275	0	0.0297142	0.0366955	0.0338399	0.0640094	0	0	0.0741456	0.00787959	0.0532572	0.0618757	0.0918605	0.0306516	0.0157499	0.125032	0	0	0.00231	0.002	0.376412	0.92676
TCGA-C5-A3HL	HPVplus	0.0636352	0	0.185771	0.116964	0	0.0564106	0	0.0612513	0.00651072	0.00428149	0.0287089	0.0337267	0	0.145774	0.124315	0.0505812	0.0848239	0.00338653	0.0338604	0	0	0	0.003	0.354452	0.941129
TCGA-EK-A2RN	HPVplus	0.0221191	0	0.0139561	0.104055	0	0.0295702	0.0851707	0.11276	0.00744067	0	0	0.0625061	0.176264	0	0.0727657	0.113484	0.0591971	0.0996646	0.0403499	0	0	0.000696019	0.319	0.0383468	1.06028
TCGA-VS-A9UI	HPV_no	0.00490761	0	0.0115665	0.172854	0	0	0.019795	0.134401	0.0928587	0	0.0389036	0.0290523	0.00659995	0.0736837	0.212294	0.0741274	0.0256739	0.0340237	0.0692593	0	0	0	0.03	0.181353	1.03378
TCGA-VS-A9UY	HPV_no	0.0479312	0	0.0614018	0.126692	0	0	0.0375856	0.0420729	0.0555312	0.00915739	0	0.0710749	0	0.198757	0.0777421	0.17175	0	0.0672121	0	0.0278193	0	0.00527215	0.005	0.288368	0.968465
TCGA-C5-A1MF	HPV_int	0	0.0630419	0.0673931	0.139473	0	0	0.142102	0.0950976	0.0998547	0.0102672	0.00549879	0.0359214	0	0.118856	0.0585478	0.0843241	0	0.0515936	0.0260125	0	0	0.00201586	0.016	0.210423	0.998207
TCGA-VS-A9UL	HPV_no	0.0868733	0	0.0141866	0.0932842	0	0.021421	0	0.0809626	0.083543	0	0	0	0.0367869	0.239914	0.184907	0	0.00800421	0	0.150117	0	0	0	0.177	0.0757822	1.06774
TCGA-ZJ-AAXN	HPV_no	0.00536167	0	0.0015713	0.10045	0	0	0.114554	0.132021	0.00719241	0.0228557	0.0300432	0.164184	0	0.173258	0.132829	0.0377278	0.00397773	0.0196768	0	0.054296	0	0	0.01	0.24437	1.01042
TCGA-ZJ-A8QQ	HPV_no	0.0050877	0	0.00988231	0.0416195	0	0.00934129	0	0.0492028	0.0285902	0	0.0311144	0.0830077	0	0.306742	0.0831783	0.181285	0.00288175	0.135832	0.0202468	0	0	0.0119883	0.016	0.208106	1.02223
TCGA-C5-A8XI	HPV_no	0.0551224	0	0.0185717	0.304155	0	0	0.0597549	0.106453	0.0935645	0	0.0698717	0	0.00177561	0.136778	0.0710694	0.018628	0.00328943	0.0361377	0	0.0248283	0	0	0.035	0.174265	1.0315
TCGA-C5-A8XJ	HPV_no	0.0932321	0	0.125048	0.191392	0	0.0568092	0.00812014	0.101145	0.0484207	0	0	0.0593438	0.00472846	0.0537486	0.073687	0.0556289	0.0927473	0	0.0359491	0	0	0	0.002	0.372338	0.930431
TCGA-EA-A5ZF	HPV_int	0.127695	0	0.096323	0.0192618	0	0.0744356	0	0.00912329	0.00171828	0	0	0.0292346	0.00508377	0.30021	0.0414146	0.112914	0.0247956	0.122245	0.0272604	0	0	0.00828492	0.028	0.183671	1.02474
TCGA-IR-A3LC	HPV_int	0.0618531	0	0.00697915	0.0103353	0	0.122909	0	0.0255059	0.0341413	0.0367158	0.0985976	0.0805714	0	0.198346	0.0420149	0.146292	0	0.00440655	0.131332	0	0	0	0.111	0.103873	1.04812
TCGA-DR-A0ZM	HPV_no	0.0234001	0	0.00958164	0.224374	0	0	0.0358201	0.0538538	0.0958514	0	0	0.070838	0	0.0723156	0.247111	0.0533427	0.0225162	0	0.0854141	0	0	0.00558086	0.029	0.1824	1.04321
TCGA-EK-A2RB	HPV_int	0	0	0.0110675	0.182672	0	0	0.00219102	0.0262872	0.0595987	0	0	0.227621	0.0031198	0.0572179	0.0179587	0.0779634	0.0356972	0.141714	0.156891	0	0	0	0.022	0.197636	1.02657
TCGA-VS-A8EB	HPV_no	0	0	8.33e-05	0.116973	0	0	0	0.0821459	0.0672934	0.0563106	0	0.304211	0	0.0918501	0.110376	0.0429733	0.116955	0	0	0.0108291	0	0	0.003	0.351581	0.97138
TCGA-VS-A94Y	HPV_no	0.0107119	0	0.000247137	0.0562153	0	0.0765343	0	0	0.0178774	0	0	0.113549	0	0.40177	0.0365194	0.0632682	0	0.0226368	0	0.200671	0	0	0	0.614178	0.789664
TCGA-ZJ-AAX8	HPV_no	0.00143407	0	0.00087884	0.24412	0	0.017219	0.0314404	0.102479	0.125427	0	0	0.0198481	0	0.106672	0.0921039	0.0813273	0.0572274	0.0414139	0.078409	0	0	0	0.064	0.133391	1.03782
TCGA-VS-A8QC	HPV_no	0	0	0.0501525	0.0841584	0	0.0161985	0	0.0563634	0.119194	0	0	0.119026	0	0.258787	0.064169	0.155429	0.0275689	0	0.048954	0	0	0	0.092	0.11313	1.04911
TCGA-C5-A907	HPV_no	0	0	0.0108602	0.128498	0	0.0565458	0.06226	0.0920919	0.00696874	0	0	0.196886	0	0.127528	0.119187	0.0958481	0	0.0462165	0	0	0	0.05711	0.061	0.136572	1.06047
TCGA-EK-A2RM	HPV_int	0.0530154	0	0.00669223	0.0229024	0	0.0339573	0	0.0356501	0.00843789	0	0	0.0116811	0	0.205493	0	0.0621203	0	0.543509	0	0.0145822	0	0.00195903	0.009	0.256527	1.03811
TCGA-VS-A9UU	HPV_no	0.0254723	0	0.138361	0.200712	0	0	0.0304778	0.0835629	0.0841666	0	0	0.0762906	0	0.160041	0.0821923	0.0208	0	0.0623508	0.0119985	0	0	0.0235741	0.009	0.25907	0.986711
TCGA-C5-A7UH	HPV_no	0.00340958	0	0.0163891	0.143941	0	0	0.16754	0.0209801	0.00294446	0	0.0607244	0	0	0.285773	0.064366	0.168816	0.0107039	0	0	0.0544131	0	0	0.09	0.116984	1.04883
TCGA-C5-A1M8	HPV_int	0.0492632	0	0.0230296	0.180201	0	0.0260499	0.0319093	0.02645	0.0111957	0	0	0.0233178	0	0.35478	0.0576055	0.203989	0	0	0.0122083	0	0	0	0.081	0.124577	1.057
TCGA-DS-A7WH	HPV_no	0.1783	0	0.016698	0.0577855	0.0281984	0.13151	0.0772342	0	0.0110124	0	0.0752968	0	0.00803804	0.175513	0	0.054825	0	0.0954763	0.065298	0	0.00610428	0.0187111	0.091	0.11388	1.03418
TCGA-IR-A3LI	HPV_int	0.00058071	0	0.0277416	0.00386926	0.0278877	0	0	0.0406694	0.0524163	0.0174562	0.138268	0	0.0598749	0.119102	0	0.0756127	0	0.336931	0	0.0702024	0.0105928	0.0187945	0.761	-0.0146066	1.1142
TCGA-DR-A0ZL	HPVplus	0.219261	0	0.00359576	0.110269	0	0.109781	0.0125159	0.040078	0.0427616	0	0.0399698	0	0.0129878	0.0643781	0.0225966	0.0520234	0	0.112453	0	0.127073	0	0.0302557	0.006	0.275469	0.974349
TCGA-DS-A0VK	HPV_int	0.0247432	0	0	0.168573	0	0.0516248	0.0772238	0.0403426	0.00754237	0	0	0	0	0.204277	0.170949	0.099955	0.0841952	0	0.0705743	0	0	0	0.016	0.207122	1.00764
TCGA-IR-A3LL	HPVplus	0.0034124	0	0.00277772	0.320672	0	0	0.110279	0.0597662	0.0474699	0.0211325	0.00314789	0.00186703	0	0.08928	0.192889	0.113011	0.00460398	0.0010928	0.0285985	0	0	0	0.002	0.41948	0.911079
TCGA-HM-A3JJ	HPV_int	0.0531738	0	0.0720206	0.0935255	0	0.100489	0.0222494	0.0415052	0.0321532	0	0	0.0507213	0.00239653	0.0304781	0.162687	0.0587762	0.12581	0.040525	0.11349	0	0	0	0.003	0.32066	0.952561
TCGA-EK-A2RJ	HPV_int	0.00806442	0	0.0161324	0.363547	0	0	0.1122	0.0843554	0.00784934	0	0.0993647	0.00573639	0	0.0881887	0.09291	0.0645005	0.00618277	0.0129475	0	0.0227871	0	0.0152338	0.113	0.101334	1.07192
TCGA-FU-A3TQ	HPVplus	0.0456839	0	0.0247034	0.0577821	0	0.124961	0.0241062	0.0613479	0.0561174	0	0	0.0476525	0.00099254	0.153128	0.090134	0.105171	0.104725	0.0441524	0	0.0464495	0	0.0128933	0.028	0.182994	1.00912
TCGA-DG-A2KL	HPVplus	0.0230411	0	0.00790012	0.0785538	0	0.172376	0.086848	0	0	0	0	0.0228482	0.0151025	0.184023	0.0987512	0.0569358	0.198016	0.0442161	0.000320516	0.0110677	0	0	0.002	0.375967	0.927484
TCGA-C5-A8ZZ	HPV_no	0.0579799	0	0.0424577	0.0206953	0	0.077731	0	0.0346327	0.0535442	0	0	0.0078871	0	0.278701	0.0351486	0.236618	0	0.0259448	0.12866	0	0	0	0.024	0.190756	1.01367
TCGA-EA-A5O9	HPVplus	0	0	0.00443642	0.205331	0	0	0.127177	0.0730215	0.0716301	0	0.00248702	0.0268893	0.00511795	0.00249305	0.046627	0.105462	0.0694305	0.191264	0.0648443	0	0	0.00378805	0.005	0.290645	0.966425
TCGA-LP-A5U2	HPV_int	0.0110948	0	0.00412906	0.425853	0	0	0.160862	0.0844291	0.0438877	0	0	0.0012546	0.0049234	0.00127529	0.122445	0.0416222	0.0805114	0	0.0177129	0	0	0	0.015	0.22136	1.01771
TCGA-JW-A5VG	HPV_int	0	0	0.00594193	0.194033	0	0.0457403	0	0.0287687	0.00139717	0.00817202	0.0540929	0.120231	0	0.0624289	0.15348	0.167643	0	0.139115	0	0.0189565	0	0	0.002	0.397089	0.928935
TCGA-ZJ-AAX4	HPV_no	0.0100011	0	0.025887	0.207377	0	0.0933337	0.00463715	0.0528006	0.0575118	0	0	0.0309191	0	0.246276	0.085958	0.102491	0.0431912	0	0.0314597	0	0	0.00815644	0.003	0.334133	0.949026
TCGA-R2-A69V	HPV_int	0.0461038	0	0.00590202	0.249265	0	0	0.136187	0.0394523	0.0299955	0	0.0113157	0.000364362	0	0.103705	0.125585	0.119	0.0659563	0	0.0578101	0	0	0.00935766	0.003	0.339067	0.943072
TCGA-DG-A2KM	HPV_int	0.0286969	0	0.00728934	0.368086	0	0	0.180068	0.0298316	0.0172182	0	0.0243872	0	0	0.140294	0.0668796	0.0804391	0.0181774	0	0.0386331	0	0	0	0.054	0.150803	1.03337
TCGA-EX-A69L	HPV_int	0.0131608	0	0.0816565	0.279123	0	0	0.109938	0.0971845	0.0444611	0.00839821	0.00206959	0	0	0.0747293	0.131196	0.0741742	0.0413318	0	0.0208848	0	0	0.0216911	0.009	0.253843	0.985673
TCGA-ZJ-A8QO	HPV_no	0.0263069	0.0118735	0	0.0686318	0	0.208824	0.0207286	0.0803263	0.0906397	0.016619	0	0.0322022	0	0.265113	0.101689	0.0214688	0.0215344	0.00136148	0.0326809	0	0	0	0.057	0.143402	1.03993
TCGA-C5-A1BL	HPV_int	0.0658548	0	0.00765444	0.308624	0	0	0.071845	0.0586643	0.0178988	0	0	0.0222008	0	0.180039	0.119378	0.0901121	0.0161962	0.00535637	0.0361759	0	0	0	0.011	0.237358	0.994458
TCGA-UC-A7PF	HPV_no	0.0233695	0	0.0030274	0.285517	0	0.00619568	0.0446946	0.0578764	0.0390137	0	0	0.0656039	0.00662866	0.0883709	0.126418	0.0775161	0.0755324	0.00644513	0.0937904	0	0	0	0.066	0.132325	1.03945
TCGA-VS-A8EG	HPV_no	0.0321838	0	0.0483607	0.167227	0	0.118053	0	0.0321378	0.164622	0	0.00283622	0.0249817	0.00842317	0.055666	0.0359232	0.0587342	0.0412802	0.140896	0.0588507	0	0	0.00982418	0.051	0.153669	1.02602
