# Supplementary material for: A New HPV score System Predicts the Survival of Patients With Cervical Cancers
Source: Front Genet. 2021 Dec 1;12:747090. doi: 10.3389/fgene.2021.747090 (PMC8672055; doi:10.3389/fgene.2021.747090)
Supplement: Supplementary file 5 [file Table6.XLSX]

## Sheet: SupplementaryTable6_cnv_gain_pv
	HPVplus	HPV_int	pvalue
ACAP3	15	32	0.00233334
ACTRT2	15	32	0.00233334
AGRN	15	32	0.00233334
ANKRD65	15	32	0.00233334
ATAD3A	15	32	0.00233334
ATAD3B	15	32	0.00233334
ATAD3C	15	32	0.00233334
AURKAIP1	15	32	0.00233334
B3GALT6	15	32	0.00233334
C1orf159	15	32	0.00233334
C1orf170	15	32	0.00233334
C1orf233	15	32	0.00233334
C1orf86	15	32	0.00233334
CALML6	15	32	0.00233334
CCNL2	15	32	0.00233334
CDK11A	15	32	0.00233334
CDK11B	15	32	0.00233334
CPSF3L	15	32	0.00233334
DDX11L1|chr1	15	32	0.00233334
DVL1	15	32	0.00233334
FAM132A	15	32	0.00233334
FAM138A|chr1	15	32	0.00233334
FAM138F|chr1	15	32	0.00233334
FAM213B	15	32	0.00233334
FAM41C	15	32	0.00233334
FLJ42875	15	32	0.00233334
GABRD	15	32	0.00233334
GLTPD1	15	32	0.00233334
GNB1	15	32	0.00233334
HES4	15	32	0.00233334
HES5	15	32	0.00233334
ISG15	15	32	0.00233334
KIAA1751	15	32	0.00233334
KLHL17	15	32	0.00233334
LINC00115	15	32	0.00233334
LOC100129534	15	32	0.00233334
LOC100130417	15	32	0.00233334
LOC100132062|chr1	15	32	0.00233334
LOC100132287|chr1	15	32	0.00233334
LOC100133331|chr1	15	32	0.00233334
LOC100133445	15	32	0.00233334
LOC100288069	15	32	0.00233334
LOC115110	15	32	0.00233334
LOC148413	15	32	0.00233334
LOC254099	15	32	0.00233334
LOC643837	15	32	0.00233334
LOC729737	15	32	0.00233334
MIB2	15	32	0.00233334
MIR200A	15	32	0.00233334
MIR200B	15	32	0.00233334
MIR4251	15	32	0.00233334
MIR429	15	32	0.00233334
MMEL1	15	32	0.00233334
MMP23A	15	32	0.00233334
MMP23B	15	32	0.00233334
MORN1	15	32	0.00233334
MRPL20	15	32	0.00233334
MXRA8	15	32	0.00233334
NADK	15	32	0.00233334
NOC2L	15	32	0.00233334
OR4F16|chr1	15	32	0.00233334
OR4F29|chr1	15	32	0.00233334
OR4F3|chr1	15	32	0.00233334
OR4F5	15	32	0.00233334
PANK4	15	32	0.00233334
PEX10	15	32	0.00233334
PLCH2	15	32	0.00233334
PLEKHN1	15	32	0.00233334
PRDM16	15	32	0.00233334
PRKCZ	15	32	0.00233334
PUSL1	15	32	0.00233334
RER1	15	32	0.00233334
RNF223	15	32	0.00233334
SAMD11	15	32	0.00233334
SCNN1D	15	32	0.00233334
SDF4	15	32	0.00233334
SKI	15	32	0.00233334
SLC35E2B	15	32	0.00233334
SLC35E2	15	32	0.00233334
SSU72	15	32	0.00233334
TAS1R3	15	32	0.00233334
TMEM240	15	32	0.00233334
TMEM52	15	32	0.00233334
TMEM88B	15	32	0.00233334
TNFRSF14	15	32	0.00233334
TNFRSF18	15	32	0.00233334
TNFRSF4	15	32	0.00233334
TTC34	15	32	0.00233334
TTLL10	15	32	0.00233334
UBE2J2	15	32	0.00233334
VWA1	15	32	0.00233334
WASH7P	15	32	0.00233334
hsa-mir-1302-2	15	32	0.00233334
hsa-mir-200a	15	32	0.00233334
hsa-mir-200b	15	32	0.00233334
hsa-mir-4251	15	32	0.00233334
hsa-mir-429	15	32	0.00233334
ARHGEF16	15	32	0.00233334
MEGF6	15	32	0.00233334
MIR551A	15	32	0.00233334
hsa-mir-551a	15	32	0.00233334
TPRG1L	15	32	0.00233334
WRAP73	15	32	0.00233334
TP73	15	32	0.00233334
TP73-AS1	15	31	0.00167659
CCDC27	15	31	0.00167659
LOC388588	15	31	0.00167659
LRRC47	15	31	0.00167659
CEP104	15	31	0.00167659
DFFB	15	31	0.00167659
C1orf174	15	31	0.00167659
LOC100133612	15	31	0.00167659
LOC728716	15	31	0.00167659
LOC284661	15	31	0.00167659
AJAP1	15	31	0.00167659
MIR4417	15	31	0.00167659
MIR4689	15	31	0.00167659
NPHP4	15	31	0.00167659
KCNAB2	15	31	0.00167659
CHD5	15	31	0.00167659
RPL22	15	31	0.00167659
RNF207	15	31	0.00167659
ICMT	15	31	0.00167659
HES3	15	31	0.00167659
GPR153	15	31	0.00167659
ACOT7	15	32	0.00233334
HES2	15	32	0.00233334
ESPN	15	32	0.00233334
MIR4252	15	32	0.00233334
hsa-mir-4252	15	32	0.00233334
TNFRSF25	15	32	0.00233334
PLEKHG5	15	32	0.00233334
NOL9	15	31	0.00167659
TAS1R1	15	31	0.00167659
ZBTB48	15	31	0.00167659
KLHL21	15	31	0.00167659
PHF13	15	31	0.00167659
THAP3	15	31	0.00167659
DNAJC11	15	31	0.00167659
CAMTA1	15	32	0.00233334
VAMP3	15	32	0.00233334
PER3	15	32	0.00233334
UTS2	15	31	0.00167659
TNFRSF9	15	29	0.000824032
PARK7	15	29	0.000824032
ERRFI1	15	29	0.000824032
SLC45A1	15	30	0.0011855
RERE	15	30	0.0011855
ENO1	15	30	0.0011855
ENO1-AS1	15	30	0.0011855
CA6	15	30	0.0011855
SLC2A7	15	30	0.0011855
SLC2A5	15	30	0.0011855
GPR157	15	30	0.0011855
MIR34A	15	30	0.0011855
hsa-mir-34a	15	30	0.0011855
H6PD	15	30	0.0011855
SPSB1	15	30	0.0011855
SLC25A33	15	29	0.000824032
TMEM201	15	29	0.000824032
C1orf200	15	30	0.0011855
PIK3CD	15	30	0.0011855
CLSTN1	15	30	0.0011855
CTNNBIP1	15	31	0.00167659
LZIC	15	31	0.00167659
NMNAT1	15	31	0.00167659
RBP7	15	30	0.0011855
UBE4B	15	30	0.0011855
KIF1B	15	30	0.0011855
hsa-mir-1273d	15	30	0.0011855
PGD	15	30	0.0011855
APITD1-CORT	15	30	0.0011855
APITD1	15	30	0.0011855
CORT	15	30	0.0011855
DFFA	15	30	0.0011855
PEX14	15	30	0.0011855
CASZ1	15	30	0.0011855
C1orf127	15	30	0.0011855
TARDBP	15	30	0.0011855
MASP2	15	30	0.0011855
SRM	15	30	0.0011855
EXOSC10	15	30	0.0011855
MTOR	15	30	0.0011855
ANGPTL7	15	30	0.0011855
UBIAD1	15	30	0.0011855
PTCHD2	15	30	0.0011855
FBXO2	15	30	0.0011855
FBXO44	15	31	0.00167659
FBXO6	15	31	0.00167659
MAD2L2	15	31	0.00167659
C1orf187	15	31	0.00167659
AGTRAP	15	32	0.00233334
MTHFR	15	32	0.00233334
CLCN6	15	32	0.00233334
NPPA-AS1	15	32	0.00233334
NPPA	15	32	0.00233334
NPPB	15	32	0.00233334
KIAA2013	15	32	0.00233334
PLOD1	15	32	0.00233334
MFN2	15	33	0.00319871
MIIP	15	33	0.00319871
TNFRSF8	15	34	0.00432316
TNFRSF1B	15	34	0.00432316
MIR4632	15	34	0.00432316
VPS13D	15	32	0.00233334
SNORA59A|chr1	15	32	0.00233334
SNORA59B|chr1	15	32	0.00233334
DHRS3	15	32	0.00233334
AADACL4	15	32	0.00233334
AADACL3	15	32	0.00233334
C1orf158	15	32	0.00233334
HNRNPCL1	15	32	0.00233334
LOC440563	15	32	0.00233334
LOC649330	15	32	0.00233334
PRAMEF10	15	32	0.00233334
PRAMEF11	15	32	0.00233334
PRAMEF12	15	32	0.00233334
PRAMEF13	15	32	0.00233334
PRAMEF14	15	32	0.00233334
PRAMEF15	15	32	0.00233334
PRAMEF16	15	32	0.00233334
PRAMEF17	15	32	0.00233334
PRAMEF18	15	32	0.00233334
PRAMEF19	15	32	0.00233334
PRAMEF1	15	32	0.00233334
PRAMEF20	15	32	0.00233334
PRAMEF21	15	32	0.00233334
PRAMEF22	15	32	0.00233334
PRAMEF2	15	32	0.00233334
PRAMEF3	15	32	0.00233334
PRAMEF4	15	32	0.00233334
PRAMEF5	15	32	0.00233334
PRAMEF6	15	32	0.00233334
PRAMEF7	15	32	0.00233334
PRAMEF8	15	32	0.00233334
PRAMEF9	15	32	0.00233334
LRRC38	15	31	0.00167659
PDPN	15	32	0.00233334
PRDM2	15	32	0.00233334
KAZN	15	32	0.00233334
C1orf126	16	32	0.000653003
TMEM51	16	32	0.000653003
FHAD1	16	32	0.000653003
EFHD2	16	32	0.000653003
CTRC	16	32	0.000653003
CELA2A	16	32	0.000653003
CELA2B	16	32	0.000653003
CASP9	16	32	0.000653003
DNAJC16	16	32	0.000653003
AGMAT	16	32	0.000653003
DDI2	16	32	0.000653003
RSC1A1	16	32	0.000653003
PLEKHM2	16	32	0.000653003
SLC25A34	16	32	0.000653003
TMEM82	16	32	0.000653003
FBLIM1	16	32	0.000653003
UQCRHL	16	32	0.000653003
FLJ37453	16	32	0.000653003
SPEN	16	32	0.000653003
ZBTB17	16	32	0.000653003
C1orf64	16	32	0.000653003
HSPB7	16	32	0.000653003
CLCNKA	16	32	0.000653003
CLCNKB	16	32	0.000653003
FAM131C	16	32	0.000653003
EPHA2	16	32	0.000653003
ARHGEF19	16	32	0.000653003
RSG1	16	32	0.000653003
FBXO42	16	32	0.000653003
C1orf144	16	32	0.000653003
SPATA21	16	32	0.000653003
NECAP2	16	32	0.000653003
CROCCP3	16	32	0.000653003
MIR3675	16	32	0.000653003
NBPF1	16	32	0.000653003
CROCCP2	16	32	0.000653003
MST1P2	16	32	0.000653003
ESPNP	16	32	0.000653003
MST1P9	16	32	0.000653003
CROCC	16	32	0.000653003
MFAP2	16	32	0.000653003
ATP13A2	16	32	0.000653003
SDHB	16	32	0.000653003
PADI2	16	32	0.000653003
PADI1	16	32	0.000653003
PADI3	16	32	0.000653003
PADI4	16	32	0.000653003
PADI6	16	32	0.000653003
RCC2	16	32	0.000653003
ARHGEF10L	16	32	0.000653003
ACTL8	16	32	0.000653003
IGSF21	16	32	0.000653003
KLHDC7A	16	32	0.000653003
PAX7	16	32	0.000653003
TAS1R2	16	32	0.000653003
ALDH4A1	16	32	0.000653003
MIR4695	16	32	0.000653003
IFFO2	16	32	0.000653003
hsa-mir-1290	16	32	0.000653003
UBR4	16	32	0.000653003
KIAA0090	16	32	0.000653003
MRTO4	16	32	0.000653003
AKR7L	16	32	0.000653003
AKR7A3	16	32	0.000653003
LOC100506730	16	32	0.000653003
AKR7A2	16	32	0.000653003
PQLC2	16	32	0.000653003
CAPZB	16	32	0.000653003
C1orf151-NBL1	16	32	0.000653003
MINOS1	16	32	0.000653003
NBL1	16	32	0.000653003
HTR6	16	32	0.000653003
TMCO4	16	32	0.000653003
RNF186	16	32	0.000653003
OTUD3	16	32	0.000653003
PLA2G2E	16	32	0.000653003
PLA2G2A	16	32	0.000653003
PLA2G5	16	32	0.000653003
PLA2G2D	16	32	0.000653003
PLA2G2F	16	32	0.000653003
PLA2G2C	16	32	0.000653003
UBXN10	16	32	0.000653003
VWA5B1	16	32	0.000653003
LOC339505	16	32	0.000653003
CAMK2N1	16	32	0.000653003
MUL1	16	32	0.000653003
FAM43B	16	32	0.000653003
CDA	16	32	0.000653003
PINK1	16	32	0.000653003
DDOST	16	32	0.000653003
KIF17	16	32	0.000653003
SH2D5	16	32	0.000653003
HP1BP3	16	32	0.000653003
EIF4G3	16	32	0.000653003
hsa-mir-1256	16	32	0.000653003
ECE1	16	32	0.000653003
LOC100506801	16	32	0.000653003
NBPF3	16	32	0.000653003
ALPL	16	32	0.000653003
RAP1GAP	16	32	0.000653003
USP48	16	32	0.000653003
LDLRAD2	16	32	0.000653003
HSPG2	16	32	0.000653003
CELA3B	16	32	0.000653003
CELA3A	16	32	0.000653003
LINC00339	16	32	0.000653003
CDC42	16	32	0.000653003
WNT4	16	32	0.000653003
ZBTB40	16	32	0.000653003
EPHA8	16	32	0.000653003
C1QA	16	32	0.000653003
C1QC	16	32	0.000653003
C1QB	16	32	0.000653003
EPHB2	16	32	0.000653003
MIR4684	16	32	0.000653003
MIR4253	16	32	0.000653003
hsa-mir-4253	16	32	0.000653003
LOC729059	16	32	0.000653003
KDM1A	16	32	0.000653003
MIR3115	16	32	0.000653003
hsa-mir-3115	16	32	0.000653003
LUZP1	16	32	0.000653003
HTR1D	16	32	0.000653003
HNRNPR	16	32	0.000653003
ZNF436	16	32	0.000653003
C1orf213	16	32	0.000653003
TCEA3	16	32	0.000653003
ASAP3	16	33	0.000927938
E2F2	16	33	0.000927938
ID3	16	33	0.000927938
MDS2	16	33	0.000927938
RPL11	16	33	0.000927938
TCEB3	16	33	0.000927938
LOC100506963	16	33	0.000927938
PITHD1	16	33	0.000927938
GALE	16	33	0.000927938
LYPLA2	16	33	0.000927938
HMGCL	16	33	0.000927938
FUCA1	16	33	0.000927938
CNR2	16	33	0.000927938
MIR378F	16	33	0.000927938
PNRC2	16	33	0.000927938
SRSF10	16	33	0.000927938
MYOM3	16	33	0.000927938
IL22RA1	16	33	0.000927938
IL28RA	16	33	0.000927938
LOC284632	15	33	0.00319871
GRHL3	15	33	0.00319871
C1orf201	15	33	0.00319871
NIPAL3	15	33	0.00319871
RCAN3AS	15	33	0.00319871
RCAN3	15	33	0.00319871
C1orf130	15	33	0.00319871
SRRM1	15	33	0.00319871
CLIC4	15	33	0.00319871
RUNX3	15	33	0.00319871
SYF2	15	33	0.00319871
C1orf63	15	33	0.00319871
RHD	15	33	0.00319871
TMEM50A	15	33	0.00319871
RHCE	15	33	0.00319871
TMEM57	16	33	0.000927938
LDLRAP1	16	33	0.000927938
MAN1C1	16	33	0.000927938
SEPN1	16	33	0.000927938
FAM54B	16	33	0.000927938
LOC646471	16	33	0.000927938
C1orf135	16	33	0.000927938
PAQR7	16	33	0.000927938
STMN1	16	33	0.000927938
MIR3917	16	33	0.000927938
PAFAH2	16	33	0.000927938
EXTL1	16	33	0.000927938
SLC30A2	16	33	0.000927938
TRIM63	16	33	0.000927938
PDIK1L	16	33	0.000927938
FAM110D	16	33	0.000927938
ZNF593	16	33	0.000927938
CNKSR1	16	33	0.000927938
CATSPER4	16	33	0.000927938
CEP85	16	33	0.000927938
SH3BGRL3	16	33	0.000927938
UBXN11	16	33	0.000927938
AIM1L	15	33	0.00319871
CD52	16	33	0.000927938
ZNF683	15	33	0.00319871
LIN28A	15	33	0.00319871
DHDDS	15	33	0.00319871
HMGN2	15	33	0.00319871
RPS6KA1	15	33	0.00319871
MIR1976	15	33	0.00319871
hsa-mir-1976	15	33	0.00319871
ARID1A	15	32	0.00233334
PIGV	16	32	0.000653003
ZDHHC18	16	32	0.000653003
SFN	16	32	0.000653003
GPN2	16	32	0.000653003
GPATCH3	16	32	0.000653003
NR0B2	16	32	0.000653003
NUDC	16	32	0.000653003
C1orf172	16	32	0.000653003
TRNP1	16	32	0.000653003
FAM46B	16	32	0.000653003
SLC9A1	16	32	0.000653003
WDTC1	16	32	0.000653003
LOC644961	16	32	0.000653003
TMEM222	16	32	0.000653003
SYTL1	16	32	0.000653003
MAP3K6	16	32	0.000653003
FCN3	16	32	0.000653003
CD164L2	16	32	0.000653003
GPR3	16	32	0.000653003
WASF2	16	32	0.000653003
AHDC1	16	32	0.000653003
FGR	16	32	0.000653003
IFI6	16	32	0.000653003
FAM76A	16	32	0.000653003
STX12	16	32	0.000653003
PPP1R8	16	32	0.000653003
SCARNA1	16	32	0.000653003
C1orf38	16	32	0.000653003
RPA2	16	32	0.000653003
SMPDL3B	16	32	0.000653003
XKR8	16	32	0.000653003
EYA3	16	32	0.000653003
LOC653566	16	32	0.000653003
PTAFR	16	32	0.000653003
DNAJC8	16	32	0.000653003
ATPIF1	16	32	0.000653003
SESN2	16	32	0.000653003
MED18	16	32	0.000653003
PHACTR4	16	32	0.000653003
RCC1	16	32	0.000653003
SNHG3	16	32	0.000653003
TRNAU1AP	16	32	0.000653003
SNHG12	16	32	0.000653003
SNORA16A	16	32	0.000653003
SNORA44	16	32	0.000653003
SNORA61	16	32	0.000653003
SNORD99	16	32	0.000653003
RAB42	16	32	0.000653003
TAF12	16	32	0.000653003
RNU11	16	32	0.000653003
GMEB1	16	32	0.000653003
YTHDF2	16	32	0.000653003
OPRD1	16	32	0.000653003
EPB41	16	32	0.000653003
TMEM200B	16	32	0.000653003
SRSF4	16	32	0.000653003
MECR	16	32	0.000653003
PTPRU	16	32	0.000653003
LOC100129196	16	32	0.000653003
MATN1	16	32	0.000653003
LAPTM5	16	32	0.000653003
MIR4420	16	32	0.000653003
SDC3	16	32	0.000653003
PUM1	16	33	0.000927938
SNORD103A	16	33	0.000927938
SNORD103B	16	33	0.000927938
SNORD85	16	33	0.000927938
PRO0611	16	33	0.000927938
NKAIN1	16	33	0.000927938
SNRNP40	16	33	0.000927938
ZCCHC17	16	33	0.000927938
FABP3	16	33	0.000927938
SERINC2	16	33	0.000927938
LOC149086	16	33	0.000927938
LOC284551	16	33	0.000927938
TINAGL1	16	33	0.000927938
HCRTR1	16	33	0.000927938
PEF1	16	33	0.000927938
COL16A1	16	33	0.000927938
BAI2	16	33	0.000927938
MIR4254	16	33	0.000927938
hsa-mir-4254	16	33	0.000927938
SPOCD1	16	33	0.000927938
PTP4A2	16	34	0.00129879
KHDRBS1	16	34	0.00129879
TMEM39B	16	34	0.00129879
KPNA6	16	34	0.00129879
TXLNA	16	34	0.00129879
CCDC28B	16	34	0.00129879
IQCC	16	34	0.00129879
DCDC2B	16	34	0.00129879
TMEM234	16	34	0.00129879
EIF3I	16	34	0.00129879
MTMR9LP	16	34	0.00129879
FAM167B	16	34	0.00129879
LCK	16	34	0.00129879
HDAC1	16	34	0.00129879
MARCKSL1	16	34	0.00129879
BSDC1	16	34	0.00129879
LOC100128071	16	34	0.00129879
TSSK3	16	34	0.00129879
ZBTB8B	16	34	0.00129879
ZBTB8A	16	34	0.00129879
ZBTB8OS	16	34	0.00129879
RBBP4	16	34	0.00129879
SYNC	16	34	0.00129879
KIAA1522	16	34	0.00129879
YARS	16	34	0.00129879
S100PBP	16	34	0.00129879
FNDC5	16	34	0.00129879
HPCA	16	34	0.00129879
TMEM54	16	34	0.00129879
RNF19B	16	34	0.00129879
AK2	16	34	0.00129879
ADC	16	34	0.00129879
TRIM62	16	34	0.00129879
ZNF362	16	34	0.00129879
PHC2	16	34	0.00129879
MIR3605	16	34	0.00129879
ZSCAN20	16	34	0.00129879
CSMD2	16	34	0.00129879
HMGB4	16	34	0.00129879
LOC402779	16	34	0.00129879
C1orf94	16	34	0.00129879
hsa-mir-552	16	34	0.00129879
GJB4	16	34	0.00129879
GJB5	16	34	0.00129879
GJB3	16	34	0.00129879
GJA4	16	34	0.00129879
C1orf212	16	34	0.00129879
DLGAP3	16	34	0.00129879
LOC653160	16	34	0.00129879
ZMYM6NB	16	34	0.00129879
ZMYM6	16	34	0.00129879
ZMYM1	16	34	0.00129879
SFPQ	16	34	0.00129879
ZMYM4	16	34	0.00129879
KIAA0319L	16	34	0.00129879
NCDN	16	34	0.00129879
TFAP2E	16	34	0.00129879
PSMB2	16	34	0.00129879
C1orf216	16	34	0.00129879
CLSPN	16	34	0.00129879
EIF2C4	16	34	0.00129879
EIF2C1	16	34	0.00129879
EIF2C3	16	34	0.00129879
ADPRHL2	16	34	0.00129879
TEKT2	16	34	0.00129879
COL8A2	16	34	0.00129879
TRAPPC3	16	34	0.00129879
MAP7D1	16	35	0.00179204
THRAP3	16	35	0.00179204
SH3D21	16	35	0.00179204
FAM176B	16	35	0.00179204
STK40	16	35	0.00179204
LSM10	16	35	0.00179204
OSCP1	16	35	0.00179204
MRPS15	16	35	0.00179204
CSF3R	16	35	0.00179204
GRIK3	15	35	0.00576513
MIR4255	15	35	0.00576513
hsa-mir-4255	15	35	0.00576513
LOC728431	15	35	0.00576513
ZC3H12A	15	35	0.00576513
MEAF6	15	36	0.00759146
SNIP1	15	36	0.00759146
DNALI1	15	36	0.00759146
GNL2	15	36	0.00759146
RSPO1	15	36	0.00759146
C1orf109	15	36	0.00759146
CDCA8	15	36	0.00759146
EPHA10	15	36	0.00759146
MANEAL	15	36	0.00759146
C1orf122	15	36	0.00759146
MTF1	15	36	0.00759146
YRDC	15	36	0.00759146
INPP5B	15	37	0.00987757
SF3A3	15	37	0.00987757
FHL3	15	37	0.00987757
UTP11L	15	38	0.0127075
POU3F1	15	38	0.0127075
MIR3659	15	38	0.0127075
LOC339442	15	37	0.00987757
RRAGC	15	38	0.0127075
GJA9-MYCBP	15	38	0.0127075
MYCBP	15	38	0.0127075
GJA9	15	38	0.0127075
RHBDL2	15	38	0.0127075
AKIRIN1	15	39	0.0161738
NDUFS5	15	39	0.0161738
MACF1	15	39	0.0161738
KIAA0754	15	38	0.0127075
BMP8A	15	38	0.0127075
PPIEL	15	38	0.0127075
PABPC4	15	38	0.0127075
SNORA55	15	38	0.0127075
HEYL	15	38	0.0127075
NT5C1A	15	38	0.0127075
HPCAL4	15	38	0.0127075
PPIE	15	38	0.0127075
BMP8B	15	38	0.0127075
OXCT2	15	38	0.0127075
TRIT1	15	38	0.0127075
MYCL1	15	38	0.0127075
MFSD2A	15	38	0.0127075
CAP1	15	38	0.0127075
PPT1	15	38	0.0127075
RLF	15	38	0.0127075
TMCO2	15	38	0.0127075
ZMPSTE24	15	38	0.0127075
COL9A2	15	38	0.0127075
SMAP2	15	38	0.0127075
ZNF643	15	38	0.0127075
ZNF642	15	38	0.0127075
DEM1	15	38	0.0127075
ZNF684	15	38	0.0127075
RIMS3	15	38	0.0127075
LOC100130557	15	38	0.0127075
NFYC	15	38	0.0127075
MIR30C1	15	38	0.0127075
MIR30E	15	38	0.0127075
hsa-mir-30c-1	15	38	0.0127075
hsa-mir-30e	15	38	0.0127075
KCNQ4	15	39	0.0161738
CITED4	15	39	0.0161738
CTPS	15	38	0.0127075
LOC100507178	15	38	0.0127075
SLFNL1	15	38	0.0127075
SCMH1	16	38	0.00435315
EDN2	16	39	0.00571406
HIVEP3	16	39	0.00571406
GUCA2B	16	39	0.00571406
GUCA2A	16	39	0.00571406
FOXJ3	16	39	0.00571406
RIMKLA	16	39	0.00571406
ZMYND12	16	39	0.00571406
PPCS	16	39	0.00571406
CCDC30	16	39	0.00571406
PPIH	16	39	0.00571406
YBX1	16	39	0.00571406
CLDN19	16	39	0.00571406
LEPRE1	16	39	0.00571406
C1orf50	16	39	0.00571406
LOC100129924	16	39	0.00571406
CCDC23	16	39	0.00571406
ERMAP	16	39	0.00571406
ZNF691	16	39	0.00571406
SLC2A1	16	39	0.00571406
FLJ32224	16	39	0.00571406
FAM183A	16	39	0.00571406
EBNA1BP2	16	39	0.00571406
WDR65	16	39	0.00571406
TMEM125	16	39	0.00571406
C1orf210	16	39	0.00571406
TIE1	16	39	0.00571406
MPL	16	39	0.00571406
CDC20	16	39	0.00571406
ELOVL1	16	39	0.00571406
MED8	16	39	0.00571406
SZT2	16	39	0.00571406
HYI	16	39	0.00571406
PTPRF	16	39	0.00571406
KDM4A	16	39	0.00571406
LOC100132774	16	39	0.00571406
ST3GAL3	16	39	0.00571406
ARTN	16	39	0.00571406
IPO13	16	39	0.00571406
ATP6V0B	16	39	0.00571406
DPH2	16	39	0.00571406
B4GALT2	16	39	0.00571406
CCDC24	16	39	0.00571406
SLC6A9	16	39	0.00571406
KLF17	16	39	0.00571406
DMAP1	16	39	0.00571406
ERI3	16	39	0.00571406
RNF220	16	39	0.00571406
TMEM53	16	39	0.00571406
C1orf228	16	39	0.00571406
KIF2C	16	39	0.00571406
RPS8	16	39	0.00571406
SNORD38A	16	39	0.00571406
SNORD38B	16	39	0.00571406
SNORD46	16	39	0.00571406
SNORD55	16	39	0.00571406
BEST4	16	39	0.00571406
PLK3	16	39	0.00571406
BTBD19	16	39	0.00571406
TCTEX1D4	16	39	0.00571406
PTCH2	16	39	0.00571406
EIF2B3	16	39	0.00571406
HECTD3	16	39	0.00571406
UROD	16	39	0.00571406
ZSWIM5	16	39	0.00571406
LOC400752	16	39	0.00571406
HPDL	16	39	0.00571406
MUTYH	16	39	0.00571406
TESK2	16	40	0.00741909
TOE1	16	39	0.00571406
CCDC163P	16	39	0.00571406
MMACHC	16	39	0.00571406
PRDX1	16	39	0.00571406
AKR1A1	16	39	0.00571406
NASP	16	39	0.00571406
CCDC17	16	39	0.00571406
GPBP1L1	16	38	0.00435315
RPS15AP10	16	39	0.00571406
IPP	16	38	0.00435315
TMEM69	16	38	0.00435315
MAST2	16	37	0.00327849
PIK3R3	16	37	0.00327849
TSPAN1	16	38	0.00435315
POMGNT1	16	38	0.00435315
LURAP1	16	38	0.00435315
RAD54L	16	38	0.00435315
LRRC41	16	37	0.00327849
UQCRH	16	37	0.00327849
NSUN4	16	37	0.00327849
FAAH	16	37	0.00327849
LOC729041	16	37	0.00327849
DMBX1	16	37	0.00327849
KNCN	16	37	0.00327849
LOC100507423	16	37	0.00327849
MKNK1	16	37	0.00327849
MOB3C	16	37	0.00327849
ATPAF1	16	37	0.00327849
ATPAF1-AS1	16	37	0.00327849
KIAA0494	16	37	0.00327849
LOC100130197	16	37	0.00327849
CYP4B1	16	37	0.00327849
CYP4Z2P	16	37	0.00327849
CYP4A11	16	37	0.00327849
CYP4X1	16	37	0.00327849
CYP4Z1	16	37	0.00327849
CYP4A22	16	37	0.00327849
PDZK1IP1	16	37	0.00327849
TAL1	16	37	0.00327849
STIL	16	37	0.00327849
CMPK1	16	37	0.00327849
FOXE3	16	37	0.00327849
MGC12982	16	37	0.00327849
FOXD2	16	37	0.00327849
LOC388630	16	38	0.00435315
SKINTL	16	38	0.00435315
SLC5A9	16	38	0.00435315
SPATA6	16	37	0.00327849
AGBL4	16	37	0.00327849
BEND5	16	37	0.00327849
ELAVL4	16	37	0.00327849
DMRTA2	16	37	0.00327849
FAF1	16	37	0.00327849
CDKN2C	16	37	0.00327849
C1orf185	16	37	0.00327849
RNF11	16	37	0.00327849
TTC39A	16	37	0.00327849
EPS15	16	37	0.00327849
OSBPL9	16	37	0.00327849
NRD1	16	37	0.00327849
MIR761	16	37	0.00327849
hsa-mir-761	16	37	0.00327849
RAB3B	16	37	0.00327849
TXNDC12	16	37	0.00327849
KTI12	16	37	0.00327849
BTF3L4	16	37	0.00327849
ZFYVE9	16	37	0.00327849
CC2D1B	16	37	0.00327849
ORC1	16	37	0.00327849
PRPF38A	16	37	0.00327849
ZCCHC11	16	37	0.00327849
GPX7	16	37	0.00327849
FAM159A	16	37	0.00327849
SELRC1	16	37	0.00327849
ZYG11B	16	37	0.00327849
ZYG11A	16	37	0.00327849
ECHDC2	16	37	0.00327849
SCP2	16	37	0.00327849
PODN	16	37	0.00327849
SLC1A7	16	37	0.00327849
CPT2	16	37	0.00327849
C1orf123	16	37	0.00327849
MAGOH	16	37	0.00327849
LOC100507564	16	37	0.00327849
LRP8	16	37	0.00327849
FLJ40434	16	37	0.00327849
DMRTB1	16	37	0.00327849
GLIS1	16	37	0.00327849
TMEM48	16	37	0.00327849
YIPF1	16	37	0.00327849
DIO1	16	37	0.00327849
HSPB11	16	37	0.00327849
LRRC42	16	37	0.00327849
LDLRAD1	16	37	0.00327849
TMEM59	16	37	0.00327849
MIR4781	16	37	0.00327849
TCEANC2	16	37	0.00327849
CDCP2	16	37	0.00327849
CYB5RL	16	37	0.00327849
MRPL37	16	37	0.00327849
SSBP3	16	37	0.00327849
ACOT11	16	37	0.00327849
FAM151A	16	37	0.00327849
HEATR8-TTC4	16	37	0.00327849
HEATR8	16	37	0.00327849
TTC4	16	37	0.00327849
PARS2	16	37	0.00327849
TTC22	16	37	0.00327849
C1orf177	16	37	0.00327849
DHCR24	16	37	0.00327849
TMEM61	16	37	0.00327849
BSND	16	37	0.00327849
PCSK9	16	37	0.00327849
USP24	16	37	0.00327849
LOC100507634	16	37	0.00327849
MIR4422	16	37	0.00327849
PPAP2B	16	37	0.00327849
PRKAA2	16	37	0.00327849
C1orf168	16	37	0.00327849
C8A	16	37	0.00327849
C8B	16	37	0.00327849
DAB1	17	38	0.00133579
OMA1	17	39	0.00180868
TACSTD2	17	39	0.00180868
MYSM1	17	39	0.00180868
JUN	17	39	0.00180868
LOC100131060	17	39	0.00180868
HSD52	17	39	0.00180868
FGGY	17	40	0.00242073
MIR4711	17	40	0.00242073
HOOK1	17	40	0.00242073
CYP2J2	17	40	0.00242073
C1orf87	17	40	0.00242073
NFIA	17	41	0.00320434
TM2D1	17	40	0.00242073
INADL	17	40	0.00242073
hsa-mir-3116-1	17	40	0.00242073
hsa-mir-3116-2	17	40	0.00242073
L1TD1	17	40	0.00242073
KANK4	17	40	0.00242073
USP1	17	40	0.00242073
DOCK7	17	40	0.00242073
ANGPTL3	17	40	0.00242073
ATG4C	17	40	0.00242073
LINC00466	17	40	0.00242073
FOXD3	17	40	0.00242073
ALG6	17	40	0.00242073
ITGB3BP	17	40	0.00242073
EFCAB7	17	40	0.00242073
DLEU2L	17	40	0.00242073
PGM1	17	40	0.00242073
ROR1	17	40	0.00242073
UBE2U	17	40	0.00242073
CACHD1	17	40	0.00242073
MIR4794	17	40	0.00242073
RAVER2	17	40	0.00242073
JAK1	17	40	0.00242073
MIR101-1	17	40	0.00242073
MIR3671	17	40	0.00242073
hsa-mir-101-1	17	40	0.00242073
AK4	17	40	0.00242073
DNAJC6	17	40	0.00242073
LEPROT	17	40	0.00242073
LEPR	17	40	0.00242073
PDE4B	17	40	0.00242073
SGIP1	17	40	0.00242073
MIR3117	17	40	0.00242073
hsa-mir-3117	17	40	0.00242073
TCTEX1D1	17	40	0.00242073
INSL5	17	40	0.00242073
WDR78	17	40	0.00242073
MIER1	17	40	0.00242073
SLC35D1	17	40	0.00242073
C1orf141	17	39	0.00180868
IL23R	17	39	0.00180868
IL12RB2	17	39	0.00180868
SERBP1	17	39	0.00180868
GADD45A	17	39	0.00180868
GNG12	17	39	0.00180868
LOC100289178	17	39	0.00180868
DIRAS3	17	39	0.00180868
WLS	17	39	0.00180868
MIR1262	17	39	0.00180868
hsa-mir-1262	17	39	0.00180868
RPE65	17	39	0.00180868
DEPDC1	17	39	0.00180868
LRRC7	17	39	0.00180868
PIN1P1	17	39	0.00180868
LRRC40	17	39	0.00180868
SRSF11	17	39	0.00180868
ANKRD13C	17	39	0.00180868
HHLA3	17	39	0.00180868
CTH	17	39	0.00180868
PTGER3	17	39	0.00180868
ZRANB2-AS1	17	39	0.00180868
ZRANB2	17	39	0.00180868
MIR186	17	39	0.00180868
hsa-mir-186	17	39	0.00180868
ZRANB2-AS2	17	40	0.00242073
NEGR1	17	41	0.00320434
NEGR1-IT1	17	39	0.00180868
LRRIQ3	17	40	0.00242073
FPGT-TNNI3K	17	40	0.00242073
FPGT	17	40	0.00242073
TNNI3K	17	40	0.00242073
C1orf173	17	39	0.00180868
CRYZ	17	38	0.00133579
TYW3	17	38	0.00133579
LHX8	17	39	0.00180868
SLC44A5	17	39	0.00180868
ACADM	17	39	0.00180868
RABGGTB	17	39	0.00180868
SNORD45C	17	39	0.00180868
MSH4	17	39	0.00180868
SNORD45A	17	39	0.00180868
SNORD45B	17	39	0.00180868
ASB17	17	39	0.00180868
ST6GALNAC3	17	39	0.00180868
ST6GALNAC5	17	39	0.00180868
PIGK	17	39	0.00180868
AK5	17	40	0.00242073
ZZZ3	17	40	0.00242073
USP33	17	40	0.00242073
FAM73A	17	40	0.00242073
NEXN	17	39	0.00180868
FUBP1	17	39	0.00180868
DNAJB4	17	39	0.00180868
GIPC2	17	39	0.00180868
MGC27382	17	38	0.00133579
PTGFR	17	38	0.00133579
IFI44L	17	38	0.00133579
IFI44	17	38	0.00133579
ELTD1	17	38	0.00133579
LPHN2	17	37	0.00097457
TTLL7	17	36	0.000701935
PRKACB	17	36	0.000701935
SAMD13	17	36	0.000701935
UOX	17	36	0.000701935
DNASE2B	17	36	0.000701935
RPF1	17	36	0.000701935
GNG5	17	36	0.000701935
CTBS	17	36	0.000701935
C1orf180	17	36	0.000701935
SSX2IP	17	36	0.000701935
LPAR3	17	37	0.00097457
MCOLN2	17	36	0.000701935
MCOLN3	17	36	0.000701935
WDR63	17	36	0.000701935
MIR4423	17	36	0.000701935
SYDE2	17	36	0.000701935
C1orf52	17	36	0.000701935
BCL10	17	36	0.000701935
LOC646626	17	36	0.000701935
DDAH1	17	36	0.000701935
CYR61	17	36	0.000701935
ZNHIT6	17	36	0.000701935
COL24A1	17	36	0.000701935
ODF2L	17	36	0.000701935
CLCA2	17	36	0.000701935
CLCA1	17	37	0.00097457
CLCA4	17	37	0.00097457
CLCA3P	17	37	0.00097457
SH3GLB1	17	36	0.000701935
2021-09-15	17	35	0.000498751
HS2ST1	17	35	0.000498751
LOC339524	17	35	0.000498751
LMO4	17	35	0.000498751
LOC100505768	17	35	0.000498751
PKN2	17	34	0.000349333
GTF2B	17	34	0.000349333
CCBL2	17	34	0.000349333
RBMXL1	17	33	0.000240995
GBP3	17	33	0.000240995
GBP1	17	33	0.000240995
GBP2	17	33	0.000240995
GBP7	17	33	0.000240995
GBP4	17	33	0.000240995
GBP5	17	34	0.000349333
GBP6	17	34	0.000349333
GBP1P1	17	34	0.000349333
LRRC8B	17	34	0.000349333
FLJ27354	17	34	0.000349333
LRRC8C	17	34	0.000349333
LRRC8D	16	34	0.00129879
GEMIN8P4	16	34	0.00129879
ZNF326	16	34	0.00129879
BARHL2	16	33	0.000927938
ZNF644	16	33	0.000927938
HFM1	16	33	0.000927938
CDC7	16	33	0.000927938
HSP90B3P	16	33	0.000927938
TGFBR3	16	33	0.000927938
BRDT	16	33	0.000927938
EPHX4	16	33	0.000927938
BTBD8	16	33	0.000927938
KIAA1107	16	33	0.000927938
C1orf146	16	33	0.000927938
GLMN	16	33	0.000927938
RPAP2	16	33	0.000927938
GFI1	16	33	0.000927938
EVI5	16	33	0.000927938
FAM69A	15	33	0.00319871
RPL5	15	33	0.00319871
SNORA66	15	33	0.00319871
SNORD21	15	33	0.00319871
MTF2	15	33	0.00319871
TMED5	15	33	0.00319871
CCDC18	16	33	0.000927938
LOC100131564	16	33	0.000927938
DR1	16	33	0.000927938
FNBP1L	16	33	0.000927938
BCAR3	16	34	0.00129879
LOC100129046	16	34	0.00129879
MIR760	16	34	0.00129879
hsa-mir-760	16	34	0.00129879
DNTTIP2	16	33	0.000927938
GCLM	16	33	0.000927938
ABCA4	16	33	0.000927938
ARHGAP29	16	34	0.00129879
ABCD3	16	34	0.00129879
F3	16	33	0.000927938
SLC44A3	16	33	0.000927938
CNN3	16	33	0.000927938
LOC729970	16	33	0.000927938
ALG14	16	33	0.000927938
TMEM56	16	33	0.000927938
TMEM56-RWDD3	16	33	0.000927938
RWDD3	16	32	0.000653003
FLJ31662	16	32	0.000653003
PTBP2	15	32	0.00233334
DPYD	15	32	0.00233334
MIR137HG	15	32	0.00233334
MIR137	15	32	0.00233334
MIR2682	15	32	0.00233334
hsa-mir-137	15	32	0.00233334
LOC729987	15	32	0.00233334
SNX7	15	32	0.00233334
LPPR5	15	32	0.00233334
LOC100129620	15	32	0.00233334
LPPR4	15	32	0.00233334
PALMD	15	32	0.00233334
MIR548AA1	15	32	0.00233334
MIR548D1	15	32	0.00233334
FRRS1	15	32	0.00233334
AGL	15	32	0.00233334
SLC35A3	15	32	0.00233334
HIAT1	15	32	0.00233334
SASS6	15	32	0.00233334
CCDC76	15	32	0.00233334
LRRC39	15	32	0.00233334
DBT	15	32	0.00233334
RTCD1	15	32	0.00233334
MIR553	15	32	0.00233334
hsa-mir-553	15	32	0.00233334
CDC14A	15	32	0.00233334
GPR88	15	32	0.00233334
LOC100128787	15	32	0.00233334
VCAM1	15	32	0.00233334
EXTL2	15	32	0.00233334
SLC30A7	15	32	0.00233334
DPH5	15	32	0.00233334
S1PR1	15	32	0.00233334
OLFM3	15	33	0.00319871
DNAJA1P5	15	33	0.00319871
COL11A1	15	33	0.00319871
RNPC3	14	33	0.00985929
AMY2B	14	33	0.00985929
LOC648740	14	33	0.00985929
AMY2A	14	33	0.00985929
AMY1A	14	33	0.00985929
AMY1B	14	33	0.00985929
AMY1C	14	33	0.00985929
LOC100129138	14	33	0.00985929
PRMT6	14	34	0.01287
NTNG1	14	34	0.01287
VAV3	14	33	0.00985929
SLC25A24	14	33	0.00985929
NBPF4	14	33	0.00985929
NBPF6	14	32	0.00745374
FAM102B	14	32	0.00745374
HENMT1	14	32	0.00745374
PRPF38B	14	32	0.00745374
FNDC7	14	32	0.00745374
STXBP3	14	32	0.00745374
AKNAD1	14	32	0.00745374
SRG7	14	32	0.00745374
GPSM2	14	32	0.00745374
CLCC1	14	32	0.00745374
WDR47	14	32	0.00745374
TAF13	14	32	0.00745374
TMEM167B	14	32	0.00745374
SCARNA2	14	32	0.00745374
C1orf194	14	32	0.00745374
KIAA1324	14	32	0.00745374
SARS	14	32	0.00745374
CELSR2	14	32	0.00745374
PSRC1	14	32	0.00745374
MYBPHL	14	32	0.00745374
SORT1	14	32	0.00745374
PSMA5	14	32	0.00745374
SYPL2	14	32	0.00745374
ATXN7L2	14	32	0.00745374
CYB561D1	14	32	0.00745374
AMIGO1	14	32	0.00745374
GNAI3	14	32	0.00745374
GPR61	14	32	0.00745374
MIR197	14	32	0.00745374
hsa-mir-197	14	32	0.00745374
GNAT2	14	32	0.00745374
AMPD2	14	32	0.00745374
GSTM4	14	32	0.00745374
GSTM2	14	32	0.00745374
GSTM1	14	32	0.00745374
GSTM5	14	32	0.00745374
GSTM3	14	32	0.00745374
EPS8L3	14	32	0.00745374
CSF1	14	32	0.00745374
AHCYL1	14	32	0.00745374
FAM40A	14	32	0.00745374
ALX3	14	32	0.00745374
UBL4B	14	32	0.00745374
SLC6A17	14	32	0.00745374
KCNC4	14	32	0.00745374
LOC440600	14	32	0.00745374
RBM15	14	32	0.00745374
SLC16A4	14	32	0.00745374
HBXIP	14	32	0.00745374
PROK1	14	32	0.00745374
CYMP	14	32	0.00745374
KCNA10	14	32	0.00745374
KCNA2	14	32	0.00745374
KCNA3	14	32	0.00745374
CD53	14	32	0.00745374
LRIF1	14	32	0.00745374
DRAM2	14	32	0.00745374
CEPT1	14	32	0.00745374
DENND2D	14	32	0.00745374
CHI3L2	14	32	0.00745374
RP11-165H20.1	14	32	0.00745374
CHIA	14	32	0.00745374
C1orf88	14	32	0.00745374
PGCP1	14	32	0.00745374
OVGP1	14	32	0.00745374
WDR77	14	32	0.00745374
ATP5F1	14	32	0.00745374
C1orf162	14	32	0.00745374
ADORA3	14	32	0.00745374
LOC100129269	14	32	0.00745374
RAP1A	14	32	0.00745374
FAM212B	14	32	0.00745374
LOC100506343	14	32	0.00745374
DDX20	14	32	0.00745374
KCND3	14	32	0.00745374
CTTNBP2NL	14	32	0.00745374
MIR4256	14	32	0.00745374
WNT2B	14	32	0.00745374
hsa-mir-4256	14	32	0.00745374
ST7L	14	32	0.00745374
CAPZA1	14	32	0.00745374
MOV10	14	32	0.00745374
RHOC	14	32	0.00745374
PPM1J	14	32	0.00745374
FAM19A3	14	32	0.00745374
SLC16A1	14	33	0.00985929
AKR7A2P1	14	33	0.00985929
LRIG2	14	33	0.00985929
LOC643441	14	33	0.00985929
MAGI3	14	33	0.00985929
PHTF1	14	33	0.00985929
RSBN1	14	33	0.00985929
PTPN22	14	33	0.00985929
LOC100287722	14	33	0.00985929
BCL2L15	14	33	0.00985929
AP4B1	14	33	0.00985929
DCLRE1B	14	33	0.00985929
HIPK1	14	33	0.00985929
OLFML3	14	33	0.00985929
SYT6	14	33	0.00985929
TRIM33	14	33	0.00985929
BCAS2	14	33	0.00985929
DENND2C	14	33	0.00985929
AMPD1	14	33	0.00985929
NRAS	14	33	0.00985929
CSDE1	14	33	0.00985929
SIKE1	14	33	0.00985929
SYCP1	14	33	0.00985929
TSHB	14	33	0.00985929
TSPAN2	14	33	0.00985929
NGF	14	33	0.00985929
VANGL1	14	33	0.00985929
CASQ2	14	33	0.00985929
NHLH2	14	33	0.00985929
SLC22A15	14	35	0.0165922
MAB21L3	14	35	0.0165922
ATP1A1	14	34	0.01287
ATP1A1OS	14	34	0.01287
CD58	14	34	0.01287
IGSF3	14	34	0.01287
MIR320B1	14	34	0.01287
hsa-mir-320b-1	14	34	0.01287
CD2	14	34	0.01287
PTGFRN	14	33	0.00985929
CD101	14	33	0.00985929
TTF2	14	33	0.00985929
MIR942	14	33	0.00985929
hsa-mir-942	14	33	0.00985929
TRIM45	14	33	0.00985929
VTCN1	14	33	0.00985929
MAN1A2	14	33	0.00985929
FAM46C	14	33	0.00985929
GDAP2	14	33	0.00985929
WDR3	14	33	0.00985929
SPAG17	14	33	0.00985929
TBX15	14	34	0.01287
WARS2	14	34	0.01287
HAO2	14	36	0.0211413
HSD3B2	14	36	0.0211413
HSD3B1	14	36	0.0211413
HSD3BP4	14	36	0.0211413
LOC644242	14	36	0.0211413
ZNF697	14	36	0.0211413
PHGDH	15	36	0.00759146
HMGCS2	15	36	0.00759146
REG4	15	36	0.00759146
NBPF7	15	36	0.00759146
ADAM30	15	37	0.00987757
NOTCH2	16	58	0.20218
ACP6	17	58	0.103976
ANKRD34A	17	58	0.103976
ANKRD35	17	58	0.103976
BCL9	17	58	0.103976
BOLA1	17	58	0.103976
CD160	17	58	0.103976
CHD1L	17	58	0.103976
EMBP1	17	58	0.103976
FAM72B	17	58	0.103976
FAM72D	17	58	0.103976
FAM91A2	17	58	0.103976
FCGR1A	17	58	0.103976
FCGR1B	17	58	0.103976
FCGR1C	17	58	0.103976
FLJ39739	17	58	0.103976
FMO5	17	58	0.103976
GJA5	17	58	0.103976
GJA8	17	58	0.103976
GNRHR2	17	58	0.103976
GPR89A	17	58	0.103976
GPR89B	17	58	0.103976
GPR89C	17	58	0.103976
HFE2	17	58	0.103976
HIST2H2AA3	17	58	0.103976
HIST2H2AA4	17	58	0.103976
HIST2H2AB	17	58	0.103976
HIST2H2AC	17	58	0.103976
HIST2H2BA	17	58	0.103976
HIST2H2BC	17	58	0.103976
HIST2H2BE	17	58	0.103976
HIST2H2BF	17	58	0.103976
HIST2H3A	17	58	0.103976
HIST2H3C	17	58	0.103976
HIST2H3D	17	58	0.103976
HIST2H4A	17	58	0.103976
HIST2H4B	17	58	0.103976
ITGA10	17	58	0.103976
LIX1L	17	58	0.103976
LOC100130000	17	58	0.103976
LOC100286793	17	58	0.103976
LOC100289211	17	58	0.103976
LOC375010	17	58	0.103976
LOC388692	17	58	0.103976
LOC645166	17	58	0.103976
LOC653513	17	58	0.103976
LOC728855	17	58	0.103976
LOC728875	17	58	0.103976
LOC728989	17	58	0.103976
NBPF10	17	58	0.103976
NBPF11	17	58	0.103976
NBPF14	17	58	0.103976
NBPF15	17	58	0.103976
NBPF16	17	58	0.103976
NBPF24	17	58	0.103976
NBPF9	17	58	0.103976
NOTCH2NL	17	58	0.103976
NUDT17	17	58	0.103976
PDE4DIP	17	58	0.103976
PDIA3P	17	58	0.103976
PDZK1P1	17	58	0.103976
PDZK1	17	58	0.103976
PEX11B	17	58	0.103976
PFN1P2	17	58	0.103976
PIAS3	17	58	0.103976
POLR3C	17	58	0.103976
POLR3GL	17	58	0.103976
PPIAL4A	17	58	0.103976
PPIAL4B	17	58	0.103976
PPIAL4C	17	58	0.103976
PPIAL4D	17	58	0.103976
PPIAL4E	17	58	0.103976
PPIAL4F	17	58	0.103976
PPIAL4G	17	58	0.103976
PRKAB2	17	58	0.103976
RBM8A	17	58	0.103976
RNF115	17	58	0.103976
SEC22B	17	58	0.103976
SRGAP2P2	17	58	0.103976
SV2A	18	62	0.0912846
TXNIP	17	58	0.103976
hsa-mir-3118-1	17	58	0.103976
hsa-mir-3118-2	17	58	0.103976
hsa-mir-3118-3	17	58	0.103976
MTMR11	18	63	0.10576
SF3B4	18	63	0.10576
OTUD7B	18	65	0.13995
VPS45	18	65	0.13995
PLEKHO1	18	65	0.13995
ANP32E	18	65	0.13995
CA14	18	65	0.13995
APH1A	18	65	0.13995
C1orf54	18	65	0.13995
C1orf51	18	65	0.13995
MRPS21	18	65	0.13995
PRPF3	18	65	0.13995
RPRD2	18	65	0.13995
TARS2	18	65	0.13995
ECM1	18	65	0.13995
ADAMTSL4	18	65	0.13995
MIR4257	18	65	0.13995
hsa-mir-4257	18	65	0.13995
MCL1	18	65	0.13995
ENSA	18	65	0.13995
GOLPH3L	18	65	0.13995
HORMAD1	18	65	0.13995
CTSS	18	65	0.13995
CTSK	18	65	0.13995
ARNT	18	65	0.13995
SETDB1	18	66	0.159886
CERS2	18	66	0.159886
ANXA9	18	66	0.159886
FAM63A	18	66	0.159886
PRUNE	18	66	0.159886
BNIPL	18	66	0.159886
C1orf56	18	66	0.159886
CDC42SE1	18	66	0.159886
MLLT11	18	66	0.159886
GABPB2	18	66	0.159886
SEMA6C	18	66	0.159886
LYSMD1	18	66	0.159886
TNFAIP8L2-SCNM1	18	66	0.159886
TNFAIP8L2	18	66	0.159886
SCNM1	18	66	0.159886
TMOD4	18	66	0.159886
VPS72	18	66	0.159886
PIP5K1A	18	66	0.159886
PSMD4	18	66	0.159886
ZNF687	18	66	0.159886
PI4KB	18	66	0.159886
RFX5	18	66	0.159886
SELENBP1	18	66	0.159886
POGZ	18	66	0.159886
PSMB4	18	66	0.159886
CGN	18	66	0.159886
TUFT1	18	66	0.159886
MIR554	18	66	0.159886
hsa-mir-554	18	66	0.159886
SNX27	18	66	0.159886
CELF3	18	66	0.159886
RIIAD1	18	66	0.159886
MRPL9	18	66	0.159886
OAZ3	18	66	0.159886
TDRKH	18	66	0.159886
LINGO4	18	66	0.159886
RORC	18	66	0.159886
C2CD4D	18	66	0.159886
LOC100132111	18	66	0.159886
THEM5	18	66	0.159886
THEM4	18	66	0.159886
S100A10	18	66	0.159886
S100A11	18	66	0.159886
TCHHL1	18	66	0.159886
TCHH	18	66	0.159886
RPTN	18	66	0.159886
HRNR	18	66	0.159886
FLG	18	66	0.159886
FLG2	18	66	0.159886
CRNN	18	66	0.159886
LCE5A	18	66	0.159886
CRCT1	18	66	0.159886
LCE3E	18	66	0.159886
LCE3D	18	66	0.159886
LCE3C	18	66	0.159886
LCE3B	18	66	0.159886
LCE3A	18	66	0.159886
LCE2D	18	66	0.159886
LCE2C	18	66	0.159886
LCE2B	18	66	0.159886
LCE2A	18	66	0.159886
LCE4A	18	66	0.159886
C1orf68	18	66	0.159886
KPRP	18	66	0.159886
LCE1F	18	66	0.159886
LCE1E	18	66	0.159886
LCE1D	18	66	0.159886
LCE1C	18	66	0.159886
LCE1B	18	66	0.159886
LCE1A	18	65	0.13995
LCE6A	18	65	0.13995
SMCP	18	65	0.13995
IVL	18	65	0.13995
SPRR4	18	65	0.13995
SPRR1A	18	65	0.13995
SPRR3	18	65	0.13995
SPRR1B	18	65	0.13995
SPRR2D	18	65	0.13995
SPRR2A	18	65	0.13995
SPRR2B	18	65	0.13995
SPRR2E	18	65	0.13995
SPRR2F	18	65	0.13995
SPRR2C	18	65	0.13995
SPRR2G	18	65	0.13995
LELP1	18	65	0.13995
PRR9	18	65	0.13995
LOR	18	65	0.13995
PGLYRP3	18	65	0.13995
PGLYRP4	18	65	0.13995
S100A9	18	65	0.13995
S100A12	18	65	0.13995
S100A8	18	65	0.13995
S100A7A	18	65	0.13995
S100A7L2	18	65	0.13995
S100A7	18	65	0.13995
S100A5	18	65	0.13995
S100A6	18	65	0.13995
S100A3	18	65	0.13995
S100A4	18	65	0.13995
S100A2	18	65	0.13995
S100A16	18	65	0.13995
S100A13	18	65	0.13995
S100A14	18	65	0.13995
S100A1	18	65	0.13995
CHTOP	18	65	0.13995
ILF2	18	65	0.13995
SNAPIN	18	65	0.13995
NPR1	18	65	0.13995
INTS3	18	65	0.13995
SLC27A3	18	65	0.13995
GATAD2B	18	65	0.13995
DENND4B	18	65	0.13995
CRTC2	18	65	0.13995
SLC39A1	18	65	0.13995
CREB3L4	18	65	0.13995
JTB	18	65	0.13995
RAB13	18	65	0.13995
NUP210L	18	66	0.159886
RPS27	18	65	0.13995
TPM3	18	66	0.159886
MIR190B	18	66	0.159886
hsa-mir-190b	18	66	0.159886
C1orf189	18	66	0.159886
C1orf43	18	66	0.159886
UBAP2L	18	66	0.159886
HAX1	18	66	0.159886
AQP10	18	66	0.159886
ATP8B2	18	66	0.159886
IL6R	18	66	0.159886
SHE	18	66	0.159886
TDRD10	18	67	0.181854
UBE2Q1	18	67	0.181854
CHRNB2	18	67	0.181854
ADAR	18	67	0.181854
KCNN3	18	67	0.181854
PMVK	18	69	0.232259
PBXIP1	18	69	0.232259
PYGO2	18	69	0.232259
SHC1	18	69	0.232259
CKS1B	18	69	0.232259
MIR4258	18	69	0.232259
hsa-mir-4258	18	69	0.232259
FLAD1	18	69	0.232259
LENEP	18	69	0.232259
ZBTB7B	18	69	0.232259
DCST2	18	69	0.232259
DCST1	18	68	0.20595
LOC100505666	18	68	0.20595
ADAM15	18	68	0.20595
EFNA4	18	68	0.20595
EFNA3	18	68	0.20595
EFNA1	18	67	0.181854
DPM3	18	67	0.181854
SLC50A1	18	67	0.181854
KRTCAP2	18	67	0.181854
TRIM46	18	67	0.181854
MIR92B	18	67	0.181854
MUC1	18	67	0.181854
THBS3	18	67	0.181854
hsa-mir-92b	18	67	0.181854
GBAP1	18	67	0.181854
MTX1	18	67	0.181854
GBA	18	67	0.181854
FAM189B	18	67	0.181854
CLK2	18	67	0.181854
SCAMP3	18	67	0.181854
HCN3	18	67	0.181854
PKLR	18	67	0.181854
FDPS	18	67	0.181854
RUSC1-AS1	18	67	0.181854
RUSC1	18	67	0.181854
ASH1L	18	67	0.181854
MIR555	18	67	0.181854
hsa-mir-555	18	67	0.181854
POU5F1P4	18	67	0.181854
LOC645676	18	67	0.181854
MSTO1	18	67	0.181854
YY1AP1	18	67	0.181854
DAP3	18	67	0.181854
GON4L	18	67	0.181854
MSTO2P	18	67	0.181854
SYT11	18	67	0.181854
RIT1	18	67	0.181854
KIAA0907	18	67	0.181854
SCARNA4	18	67	0.181854
SNORA42	18	67	0.181854
ARHGEF2	18	67	0.181854
RXFP4	18	67	0.181854
SSR2	18	67	0.181854
UBQLN4	18	67	0.181854
LAMTOR2	18	68	0.20595
RAB25	18	68	0.20595
MEX3A	18	68	0.20595
LMNA	18	68	0.20595
SEMA4A	18	68	0.20595
SLC25A44	18	68	0.20595
PMF1-BGLAP	18	68	0.20595
PMF1	18	68	0.20595
BGLAP	18	68	0.20595
PAQR6	18	68	0.20595
SMG5	18	68	0.20595
TMEM79	18	68	0.20595
C1orf85	18	68	0.20595
VHLL	18	68	0.20595
CCT3	18	69	0.232259
C1orf182	18	69	0.232259
RHBG	18	69	0.232259
C1orf61	18	69	0.232259
MIR9-1	18	69	0.232259
hsa-mir-9-1	18	69	0.232259
MEF2D	18	69	0.232259
IQGAP3	18	69	0.232259
TTC24	18	69	0.232259
APOA1BP	18	69	0.232259
GPATCH4	18	69	0.232259
HAPLN2	18	69	0.232259
BCAN	18	69	0.232259
NES	18	69	0.232259
CRABP2	18	69	0.232259
ISG20L2	18	69	0.232259
RRNAD1	18	69	0.232259
HDGF	18	69	0.232259
MRPL24	18	69	0.232259
PRCC	18	69	0.232259
SH2D2A	18	69	0.232259
NTRK1	18	69	0.232259
INSRR	18	69	0.232259
PEAR1	18	69	0.232259
LRRC71	18	69	0.232259
ARHGEF11	18	69	0.232259
MIR765	18	69	0.232259
hsa-mir-765	18	69	0.232259
ETV3L	18	69	0.232259
CYCSP52	18	69	0.232259
ETV3	18	69	0.232259
FCRL5	17	68	0.361728
FCRL4	17	68	0.361728
FCRL3	17	68	0.361728
FCRL2	17	68	0.361728
FCRL1	17	68	0.361728
CD5L	17	68	0.361728
KIRREL	17	69	0.400111
LOC646268	17	69	0.400111
CD1D	17	69	0.400111
CD1A	17	69	0.400111
CD1C	17	69	0.400111
CD1B	17	69	0.400111
CD1E	17	69	0.400111
OR10T2	17	69	0.400111
OR10K2	17	69	0.400111
OR10K1	17	68	0.361728
OR10R2	17	68	0.361728
OR6Y1	17	68	0.361728
OR6P1	17	68	0.361728
OR10X1	17	68	0.361728
OR10Z1	17	68	0.361728
SPTA1	17	68	0.361728
OR6K2	17	68	0.361728
OR6K3	17	68	0.361728
OR6K6	17	68	0.361728
OR6N1	17	68	0.361728
OR6N2	17	68	0.361728
MNDA	17	68	0.361728
PYHIN1	17	68	0.361728
IFI16	17	68	0.361728
AIM2	17	68	0.361728
CADM3	17	68	0.361728
LOC100131825	17	68	0.361728
DARC	17	68	0.361728
FCER1A	17	68	0.361728
OR10J3	17	68	0.361728
OR10J1	18	69	0.232259
OR10J5	18	69	0.232259
APCS	18	69	0.232259
CRP	18	69	0.232259
DUSP23	18	69	0.232259
FCRL6	18	69	0.232259
SLAMF8	18	69	0.232259
C1orf204	18	69	0.232259
VSIG8	18	69	0.232259
CCDC19	18	69	0.232259
hsa-mir-4259	18	69	0.232259
TAGLN2	18	69	0.232259
IGSF9	18	69	0.232259
SLAMF9	18	69	0.232259
LOC100505633	18	69	0.232259
PIGM	18	69	0.232259
KCNJ10	18	69	0.232259
KCNJ9	18	69	0.232259
IGSF8	18	69	0.232259
ATP1A2	18	69	0.232259
ATP1A4	18	69	0.232259
CASQ1	18	69	0.232259
PEA15	18	69	0.232259
DCAF8	18	69	0.232259
PEX19	18	69	0.232259
COPA	18	69	0.232259
SUMO1P3	18	69	0.232259
NCSTN	18	69	0.232259
NHLH1	18	69	0.232259
VANGL2	18	69	0.232259
SLAMF6	18	69	0.232259
CD84	18	69	0.232259
SLAMF1	18	69	0.232259
CD48	18	69	0.232259
SLAMF7	18	69	0.232259
LY9	18	69	0.232259
CD244	18	69	0.232259
ITLN1	18	69	0.232259
ITLN2	18	69	0.232259
F11R	18	69	0.232259
TSTD1	18	69	0.232259
USF1	18	69	0.232259
ARHGAP30	18	69	0.232259
PVRL4	18	69	0.232259
KLHDC9	18	69	0.232259
PFDN2	18	69	0.232259
NIT1	18	69	0.232259
DEDD	18	69	0.232259
UFC1	18	69	0.232259
USP21	18	69	0.232259
PPOX	18	69	0.232259
B4GALT3	18	69	0.232259
ADAMTS4	18	69	0.232259
NDUFS2	18	69	0.232259
FCER1G	18	69	0.232259
APOA2	18	69	0.232259
TOMM40L	18	69	0.232259
NR1I3	18	69	0.232259
PCP4L1	18	69	0.232259
MPZ	18	69	0.232259
SDHC	18	69	0.232259
C1orf192	18	69	0.232259
FCGR2A	18	69	0.232259
HSPA6	18	69	0.232259
FCGR3A	18	69	0.232259
FCGR2C	18	69	0.232259
HSPA7	18	69	0.232259
FCGR3B	18	69	0.232259
FCGR2B	18	69	0.232259
RPL31P11	18	69	0.232259
FCRLA	18	69	0.232259
FCRLB	18	69	0.232259
DUSP12	18	69	0.232259
ATF6	18	69	0.232259
OLFML2B	18	68	0.20595
NOS1AP	18	68	0.20595
MIR4654	18	68	0.20595
MIR556	18	68	0.20595
hsa-mir-556	18	68	0.20595
C1orf111	18	68	0.20595
C1orf226	18	68	0.20595
SH2D1B	18	68	0.20595
UHMK1	18	68	0.20595
UAP1	18	68	0.20595
DDR2	18	68	0.20595
HSD17B7	18	68	0.20595
C1orf110	18	68	0.20595
RGS4	18	68	0.20595
RGS5	18	68	0.20595
NUF2	18	68	0.20595
PBX1	18	69	0.232259
LOC100505795	18	69	0.232259
LMX1A	18	69	0.232259
RXRG	18	69	0.232259
LOC400794	18	69	0.232259
LRRC52	18	69	0.232259
MGST3	18	69	0.232259
ALDH9A1	18	69	0.232259
LOC440700	18	68	0.20595
TMCO1	18	68	0.20595
UCK2	18	68	0.20595
MIR3658	18	68	0.20595
FAM78B	18	68	0.20595
MIR921	18	68	0.20595
hsa-mir-921	18	68	0.20595
FMO9P	18	68	0.20595
POGK	18	68	0.20595
TADA1	18	68	0.20595
ILDR2	18	68	0.20595
MAEL	18	68	0.20595
GPA33	18	68	0.20595
DUSP27	18	68	0.20595
POU2F1	18	69	0.232259
CD247	18	69	0.232259
CREG1	18	69	0.232259
RCSD1	18	69	0.232259
MPZL1	18	69	0.232259
ADCY10	18	69	0.232259
BRP44	18	68	0.20595
DCAF6	18	68	0.20595
hsa-mir-1255b-2	18	68	0.20595
GPR161	18	68	0.20595
TIPRL	18	68	0.20595
SFT2D2	18	68	0.20595
ANKRD36BP1	18	68	0.20595
TBX19	18	68	0.20595
MIR557	18	68	0.20595
hsa-mir-557	18	68	0.20595
LOC100505918	18	68	0.20595
XCL2	18	68	0.20595
XCL1	18	68	0.20595
DPT	18	68	0.20595
MGC4473	18	68	0.20595
ATP1B1	18	68	0.20595
NME7	18	68	0.20595
BLZF1	18	67	0.181854
C1orf114	18	67	0.181854
SLC19A2	18	67	0.181854
F5	18	67	0.181854
SELP	18	67	0.181854
SELL	18	67	0.181854
SELE	18	67	0.181854
C1orf112	18	67	0.181854
METTL18	18	67	0.181854
SCYL3	18	67	0.181854
KIFAP3	18	66	0.159886
METTL11B	18	66	0.159886
MIR3119-1	18	66	0.159886
MIR3119-2	18	66	0.159886
hsa-mir-3119-1	18	66	0.159886
hsa-mir-3119-2	18	66	0.159886
LOC284688	18	66	0.159886
GORAB	18	66	0.159886
PRRX1	18	66	0.159886
C1orf129	18	67	0.181854
FMO3	18	67	0.181854
MIR1295A	18	67	0.181854
hsa-mir-1295	18	67	0.181854
FMO6P	18	67	0.181854
FMO2	18	67	0.181854
FMO1	18	66	0.159886
FMO4	18	66	0.159886
TOP1P1	18	66	0.159886
PRRC2C	18	66	0.159886
MYOC	18	66	0.159886
VAMP4	18	66	0.159886
METTL13	18	66	0.159886
DNM3	18	67	0.181854
DNM3OS	18	66	0.159886
MIR214	18	66	0.159886
MIR3120	18	66	0.159886
hsa-mir-214	18	66	0.159886
hsa-mir-3120	18	66	0.159886
MIR199A2	18	66	0.159886
hsa-mir-199a-2	18	66	0.159886
C1orf105	18	67	0.181854
PIGC	18	67	0.181854
C1orf9	18	67	0.181854
FASLG	18	67	0.181854
TNFSF18	18	67	0.181854
TNFSF4	18	68	0.20595
LOC100506023	18	67	0.181854
PRDX6	18	67	0.181854
SLC9A11	18	67	0.181854
ANKRD45	18	67	0.181854
LOC730159	18	67	0.181854
KLHL20	18	67	0.181854
CENPL	18	67	0.181854
DARS2	18	67	0.181854
GAS5	18	67	0.181854
LOC100506046	18	67	0.181854
SNORD44	18	67	0.181854
SNORD47	18	67	0.181854
SNORD74	18	67	0.181854
SNORD75	18	67	0.181854
SNORD76	18	67	0.181854
SNORD77	18	67	0.181854
SNORD78	18	67	0.181854
SNORD79	18	67	0.181854
SNORD80	18	67	0.181854
SNORD81	18	67	0.181854
ZBTB37	18	67	0.181854
SERPINC1	18	67	0.181854
RC3H1	18	67	0.181854
RABGAP1L	18	67	0.181854
GPR52	18	67	0.181854
CACYBP	18	67	0.181854
MRPS14	18	67	0.181854
TNN	18	67	0.181854
KIAA0040	18	67	0.181854
TNR	18	67	0.181854
RFWD2	18	67	0.181854
SCARNA3	18	67	0.181854
PAPPA2	18	67	0.181854
ASTN1	18	66	0.159886
MIR488	18	66	0.159886
hsa-mir-488	18	66	0.159886
FAM5B	18	66	0.159886
SEC16B	18	67	0.181854
LOC730102	18	67	0.181854
LOC100302401	18	67	0.181854
RASAL2	18	67	0.181854
C1orf49	18	67	0.181854
C1orf220	18	67	0.181854
MIR4424	18	67	0.181854
RALGPS2	18	67	0.181854
ANGPTL1	18	67	0.181854
FAM20B	18	67	0.181854
TOR3A	18	67	0.181854
ABL2	18	67	0.181854
SOAT1	18	67	0.181854
AXDND1	18	67	0.181854
NPHS2	18	67	0.181854
TDRD5	18	67	0.181854
FAM163A	18	67	0.181854
TOR1AIP2	18	67	0.181854
TOR1AIP1	18	67	0.181854
CEP350	18	67	0.181854
QSOX1	18	67	0.181854
FLJ23867	18	67	0.181854
LHX4	18	67	0.181854
LOC100527964	18	67	0.181854
ACBD6	18	68	0.20595
MIR3121	18	68	0.20595
hsa-mir-3121	18	68	0.20595
XPR1	18	67	0.181854
KIAA1614	17	67	0.325724
STX6	18	67	0.181854
MR1	18	67	0.181854
IER5	18	67	0.181854
GM140	18	67	0.181854
CACNA1E	18	67	0.181854
ZNF648	18	68	0.20595
GLUL	18	67	0.181854
TEDDM1	18	67	0.181854
LINC00272	18	67	0.181854
RGSL1	18	67	0.181854
RNASEL	18	67	0.181854
RGS16	18	67	0.181854
LOC284648	18	67	0.181854
RGS8	18	67	0.181854
NPL	18	67	0.181854
DHX9	18	67	0.181854
SHCBP1L	18	67	0.181854
LAMC1	18	67	0.181854
LAMC2	18	67	0.181854
NMNAT2	18	67	0.181854
DKFZP564C196	18	67	0.181854
SMG7	18	67	0.181854
NCF2	18	67	0.181854
ARPC5	17	67	0.325724
RGL1	17	67	0.325724
APOBEC4	17	67	0.325724
GLT25D2	17	67	0.325724
TSEN15	17	67	0.325724
C1orf21	17	67	0.325724
EDEM3	17	67	0.325724
FAM129A	17	67	0.325724
RNF2	17	67	0.325724
TRMT1L	17	67	0.325724
SWT1	17	67	0.325724
IVNS1ABP	17	67	0.325724
LOC100288079	17	67	0.325724
HMCN1	17	68	0.361728
MIR548F1	17	68	0.361728
PRG4	17	68	0.361728
TPR	17	68	0.361728
C1orf27	17	67	0.325724
OCLM	17	67	0.325724
PDC	17	67	0.325724
PTGS2	17	67	0.325724
PLA2G4A	17	67	0.325724
FAM5C	17	65	0.260858
LOC440704	17	65	0.260858
RGS18	17	63	0.205336
RGS21	17	63	0.205336
RGS1	17	63	0.205336
RGS13	17	63	0.205336
RGS2	17	63	0.205336
UCHL5	17	63	0.205336
TROVE2	17	63	0.205336
GLRX2	17	63	0.205336
CDC73	17	63	0.205336
MIR1278	17	63	0.205336
hsa-mir-1278	17	63	0.205336
B3GALT2	17	63	0.205336
KCNT2	17	64	0.231951
MIR4735	17	64	0.231951
CFH	17	64	0.231951
CFHR3	17	64	0.231951
CFHR1	17	64	0.231951
CFHR4	17	64	0.231951
CFHR2	17	64	0.231951
CFHR5	17	64	0.231951
F13B	17	64	0.231951
ASPM	17	64	0.231951
ZBTB41	17	64	0.231951
CRB1	17	64	0.231951
DENND1B	17	64	0.231951
C1orf53	17	65	0.260858
LHX9	17	65	0.260858
NEK7	17	65	0.260858
ATP6V1G3	17	65	0.260858
PTPRC	17	65	0.260858
LOC100131234	17	65	0.260858
MIR181A1	17	65	0.260858
MIR181B1	17	65	0.260858
hsa-mir-181a-1	17	65	0.260858
hsa-mir-181b-1	17	65	0.260858
NR5A2	17	65	0.260858
FAM58BP	17	65	0.260858
C1orf98	17	65	0.260858
ZNF281	17	65	0.260858
KIF14	17	65	0.260858
DDX59	17	65	0.260858
CAMSAP2	17	65	0.260858
GPR25	17	65	0.260858
C1orf106	17	65	0.260858
KIF21B	17	65	0.260858
CACNA1S	17	65	0.260858
TMEM9	17	65	0.260858
IGFN1	17	65	0.260858
PKP1	17	64	0.231951
TNNT2	17	64	0.231951
LAD1	17	64	0.231951
TNNI1	17	64	0.231951
PHLDA3	17	64	0.231951
CSRP1	17	64	0.231951
RPS10P7	17	64	0.231951
NAV1	17	64	0.231951
MIR1231	17	64	0.231951
hsa-mir-1231	17	64	0.231951
IPO9	17	64	0.231951
SHISA4	17	64	0.231951
LMOD1	17	64	0.231951
TIMM17A	17	64	0.231951
RNPEP	17	64	0.231951
ELF3	17	64	0.231951
GPR37L1	17	64	0.231951
ARL8A	17	65	0.260858
PTPN7	17	65	0.260858
PTPRVP	17	65	0.260858
LGR6	17	65	0.260858
[truncated: 21,110 more rows]
