# Supplementary material for: A New HPV score System Predicts the Survival of Patients With Cervical Cancers
Source: Front Genet. 2021 Dec 1;12:747090. doi: 10.3389/fgene.2021.747090 (PMC8672055; doi:10.3389/fgene.2021.747090)
Supplement: Supplementary file 6 [file Table11.XLSX]

## Sheet: SupplementaryTable9_pGenes
FAM83A
MTSS1
SEZ6L2
TMPRSS11A
PLEKHN1
