# Supplementary material for: A New HPV score System Predicts the Survival of Patients With Cervical Cancers
Source: Front Genet. 2021 Dec 1;12:747090. doi: 10.3389/fgene.2021.747090 (PMC8672055; doi:10.3389/fgene.2021.747090)
Supplement: Supplementary file 7 [file Table4.XLSX]

## Sheet: SupplementaryTable4_degs_methy
	logFC	AveExpr	t	P.Value	adj.P.Val	B
cg06545389	0.321791	0.134752	11.0738	3.62877e-21	4.50271e-16	37.4602
cg22000472	0.331103	0.412001	8.52621	1.57271e-14	2.78782e-10	22.3481
cg21565415	0.228644	0.46221	8.36998	3.88409e-14	5.96265e-10	21.4562
cg17605604	0.22256	0.363179	8.08443	1.99791e-13	2.29721e-09	19.8415
cg21484512	0.20565	0.556558	8.01026	3.04699e-13	3.06553e-09	19.4256
cg20084434	0.22243	0.609576	7.39622	9.46085e-12	4.40226e-08	16.044
cg23225415	0.236832	0.60606	7.29225	1.67356e-11	6.46484e-08	15.4834
cg08516181	0.224946	0.592474	7.25852	2.01229e-11	7.20268e-08	15.3023
cg15897635	0.217278	0.442271	7.17874	3.10691e-11	9.71892e-08	14.8756
cg14420613	0.204445	0.577878	7.024	7.16999e-11	1.76963e-07	14.0544
cg06834912	0.382002	0.307199	6.93154	1.17699e-10	2.63937e-07	13.568
cg26147736	0.201739	0.595608	6.79254	2.46498e-10	4.39039e-07	12.843
cg17430032	0.203749	0.638444	6.63039	5.78452e-10	8.47479e-07	12.0071
cg25772365	0.209473	0.483885	6.37417	2.17946e-09	2.22209e-06	10.7088
cg12623107	0.202774	0.621876	6.22671	4.61799e-09	3.75663e-06	9.97477
cg24931993	0.214456	0.676483	6.12044	7.88674e-09	5.64586e-06	9.45203
cg00429618	-0.221076	0.537442	-5.98736	1.53062e-08	9.31004e-06	8.80498
cg12344600	-0.210388	0.721206	-5.65851	7.60057e-08	2.87825e-05	7.24406
cg24449629	-0.206532	0.566027	-4.80088	3.80985e-06	0.000493094	3.45382
cg21195235	0.235499	0.500282	4.46268	1.58764e-05	0.00140514	2.08302
cg05739476	0.221941	0.312748	4.38711	2.16285e-05	0.0017537	1.78712
cg18184251	0.262525	0.519806	4.27849	3.35184e-05	0.0024162	1.36857
cg15470836	0.228984	0.401617	4.27563	3.39031e-05	0.00243497	1.35768
cg08602008	-0.225991	0.511696	-4.24028	3.90304e-05	0.00269657	1.22333
cg15430464	0.213036	0.285814	4.22886	4.08416e-05	0.00278651	1.18008
cg25131544	0.213965	0.296177	4.18481	4.86054e-05	0.00315987	1.01422
cg12835524	-0.225161	0.544996	-4.18066	4.94049e-05	0.00319622	0.998683
cg19022814	0.224555	0.30523	4.14522	5.6773e-05	0.00353054	0.86633
cg09969277	-0.223642	0.206717	-4.14308	5.72511e-05	0.00355078	0.85835
cg07990546	-0.212986	0.22755	-4.08683	7.12551e-05	0.00413481	0.65023
cg19656282	-0.217005	0.233679	-4.04292	8.44051e-05	0.00465549	0.489332
cg05384282	-0.221992	0.7346	-4.03182	8.80795e-05	0.00480476	0.448875
cg02826525	-0.216353	0.610067	-4.02928	8.89402e-05	0.00483682	0.439645
cg08171206	0.230557	0.358239	4.01205	9.50051e-05	0.00506455	0.377039
cg04011671	0.215167	0.377718	3.98288	0.000106174	0.0054695	0.27161
cg19748027	0.21459	0.444001	3.95532	0.000117876	0.00588117	0.172508
cg22220310	-0.221367	0.60725	-3.79758	0.000212261	0.00885032	-0.383713
cg08035234	0.221471	0.35651	3.78527	0.000222077	0.00913766	-0.426366
cg18571112	0.205696	0.390713	3.78265	0.000224215	0.00919513	-0.435404
cg16661554	0.216636	0.373203	3.76777	0.000236762	0.00956429	-0.486756
cg16168014	0.219944	0.261625	3.76379	0.000240232	0.00966773	-0.500472
cg05516505	0.205402	0.296643	3.75882	0.000244624	0.00979578	-0.517553
cg02245004	-0.257821	0.339733	-3.73155	0.000270137	0.0104923	-0.611034
cg19922435	0.214571	0.476554	3.72314	0.000278499	0.0107065	-0.639745
cg17502594	0.214207	0.418358	3.7226	0.000279049	0.0107188	-0.641603
cg10019916	0.210235	0.331983	3.64071	0.000374516	0.0131833	-0.918358
cg25626427	0.218176	0.603906	3.63523	0.000381908	0.0133627	-0.936717
cg10308906	0.203753	0.222582	3.6149	0.000410512	0.0140998	-1.00453
cg11357542	-0.20608	0.586687	-3.57305	0.000475894	0.0155903	-1.14316
cg16723800	-0.232807	0.578782	-3.50855	0.000596143	0.0181808	-1.35413
cg13112404	-0.24847	0.663413	-3.49714	0.000620199	0.0186998	-1.39112
cg23061114	0.205142	0.553648	3.4955	0.000623723	0.0187746	-1.39642
cg11260046	-0.204189	0.376461	-3.47284	0.000674487	0.019823	-1.46955
cg02366798	0.215796	0.458707	3.4711	0.00067853	0.0198963	-1.47514
cg09550083	-0.221587	0.415603	-3.4548	0.000717634	0.0206317	-1.52747
cg00644317	0.212248	0.479546	3.45434	0.000718773	0.0206565	-1.52895
cg07275648	-0.205465	0.581341	-3.44515	0.000741758	0.0210972	-1.55833
cg18366919	-0.203521	0.360384	-3.43864	0.000758468	0.0214235	-1.57913
cg13315970	0.211749	0.454343	3.41826	0.000813102	0.0224555	-1.64401
cg13442432	0.215168	0.377824	3.40897	0.000839185	0.0229275	-1.67345
cg02710296	-0.227544	0.591159	-3.40325	0.000855651	0.0232206	-1.69156
cg10140309	-0.211323	0.479169	-3.39635	0.0008759	0.0235929	-1.71335
cg12934366	0.205762	0.622751	3.39458	0.000881179	0.0236872	-1.71895
cg12367389	0.228271	0.448692	3.38436	0.000912171	0.0242974	-1.75115
cg06641889	-0.216888	0.728436	-3.33759	0.00106755	0.0270504	-1.89752
cg13906377	0.206705	0.56619	3.33693	0.00106991	0.0270899	-1.89957
cg18323466	0.212363	0.429585	3.31766	0.00114098	0.0283383	-1.95934
cg18409528	0.211723	0.476726	3.3146	0.00115266	0.0285065	-1.9688
cg00807871	-0.207482	0.324781	-3.17707	0.0018092	0.0386098	-2.3864
cg22481448	-0.205745	0.526454	-3.16293	0.00189352	0.0398138	-2.42846
cg17472800	0.203718	0.495245	3.12943	0.00210805	0.0427643	-2.52746
cg04546950	0.224213	0.403403	3.06395	0.00259371	0.0489884	-2.71828
cg02611507	-0.203294	0.52439	-3.05143	0.00269758	0.0503196	-2.75435
