# Supplementary material for: A New HPV score System Predicts the Survival of Patients With Cervical Cancers
Source: Front Genet. 2021 Dec 1;12:747090. doi: 10.3389/fgene.2021.747090 (PMC8672055; doi:10.3389/fgene.2021.747090)
Supplement: Supplementary file 9 [file Table10.XLSX]

## Sheet: SupplementaryTable9_nGenes
EFS
RAPGEFL1
FOXN1
FAM83C
SPINK5
DSC3
DUOX1
DUOXA1
ZNF750
MAP3K6
TMPRSS11D
BNIPL
SPRR3
A2ML1
HR
REEP4
SPRR1B
KRT4
C2orf54
ABO
SPRR4
ZNF812
