# Supplementary material for: A New HPV score System Predicts the Survival of Patients With Cervical Cancers
Source: Front Genet. 2021 Dec 1;12:747090. doi: 10.3389/fgene.2021.747090 (PMC8672055; doi:10.3389/fgene.2021.747090)
Supplement: Supplementary file 10 [file Table12.XLSX]

## Sheet: SupplementaryTable10_hpvscore
	time	status	HPVscore	HPVscoreGroup
TCGA-2W-A8YY	17.51	0	1.4925	high
TCGA-4J-AA1J	17.81	0	-0.795852	low
TCGA-BI-A0VR	49.44	0	-0.942717	low
TCGA-BI-A0VS	57	0	0.0743691	low
TCGA-BI-A20A	23.65	0	-0.118037	low
TCGA-C5-A0TN	11.43	1	1.44055	high
TCGA-C5-A1BJ	144.05	0	-0.789516	low
TCGA-C5-A1BL	173.16	0	-0.821966	low
TCGA-C5-A1BM	82.79	1	-1.6573	low
TCGA-C5-A1M5	67.41	1	-1.0221	low
TCGA-C5-A1M6	31.37	1	0.826326	low
TCGA-C5-A1M7	46.29	0	-0.461693	low
TCGA-C5-A1M8	30.19	0	-1.51043	low
TCGA-C5-A1M9	34.99	1	1.60255	high
TCGA-C5-A1ME	57.69	0	1.13853	low
TCGA-C5-A1MF	53.12	0	0.939823	low
TCGA-C5-A1MH	38.96	1	-0.785514	low
TCGA-C5-A1MI	35.58	1	0.245513	low
TCGA-C5-A1MJ	0.46	1	1.52005	high
TCGA-C5-A1MK	2.43	1	-1.04806	low
TCGA-C5-A1ML	20.89	1	-0.479937	low
TCGA-C5-A1MN	40.9	1	-0.727793	low
TCGA-C5-A1MP	3.58	0	-0.966046	low
TCGA-C5-A2LS	44.19	0	0.917842	low
TCGA-C5-A2LT	73.13	0	1.27566	high
TCGA-C5-A2LV	73.39	0	1.28763	high
TCGA-C5-A2LX	82.98	0	0.253212	low
TCGA-C5-A2LY	78.29	0	0.214655	low
TCGA-C5-A2LZ	100.07	1	-1.30532	low
TCGA-C5-A2M1	38.4	0	1.54256	high
TCGA-C5-A2M2	33.21	1	1.15784	high
TCGA-C5-A3HE	18	0	1.29255	high
TCGA-C5-A3HF	17.84	1	-0.0500119	low
TCGA-C5-A3HL	20.4	0	-0.950813	low
TCGA-C5-A7CG	210.51	0	-0.412448	low
TCGA-C5-A7CH	154.2	0	-1.09737	low
TCGA-C5-A7CJ	101.74	1	-1.26581	low
TCGA-C5-A7CK	134.23	1	-0.656475	low
TCGA-C5-A7CL	15.47	1	-0.335448	low
TCGA-C5-A7CM	20.34	0	1.11268	low
TCGA-C5-A7CO	147.24	0	-1.03431	low
TCGA-C5-A7UC	17.18	1	0.339706	low
TCGA-C5-A7UE	155.65	0	-1.49444	low
TCGA-C5-A7UH	131.01	0	-0.46436	low
TCGA-C5-A7UI	94.88	1	0.21909	low
TCGA-C5-A7X3	9.33	1	1.28716	high
TCGA-C5-A7X5	13.6	1	0.458905	low
TCGA-C5-A7X8	2.73	0	1.08991	low
TCGA-C5-A7XC	50.95	0	-0.902193	low
TCGA-C5-A8XH	45.8	1	0.0496665	low
TCGA-C5-A8XI	8.34	0	-0.244473	low
TCGA-C5-A8XJ	146.75	0	-0.0096331	low
TCGA-C5-A8XK	99.84	0	0.751207	low
TCGA-C5-A8YQ	23.49	1	-0.570313	low
TCGA-C5-A8YR	27.5	1	2.03095	high
TCGA-C5-A8YT	20.8	1	1.52214	high
TCGA-C5-A8ZZ	20.89	0	-1.00536	low
TCGA-C5-A907	14.72	0	1.34889	high
TCGA-DG-A2KH	1.12	0	1.21825	high
TCGA-DG-A2KJ	95.04	0	1.53303	high
TCGA-DG-A2KK	82	0	0.594997	low
TCGA-DG-A2KL	44.91	0	-1.10463	low
TCGA-DG-A2KM	63.93	0	-1.21374	low
TCGA-DR-A0ZL	87.68	0	-0.425024	low
TCGA-DR-A0ZM	58.84	0	-1.1191	low
TCGA-DS-A0VK	36.73	1	-0.296597	low
TCGA-DS-A0VL	55.58	1	-0.740743	low
TCGA-DS-A0VM	117.9	0	0.440886	low
TCGA-DS-A0VN	118.56	0	-0.931876	low
TCGA-DS-A3LQ	22.96	0	-0.961607	low
TCGA-DS-A5RQ	16.82	0	-1.40657	low
TCGA-DS-A7WF	16.16	1	1.58527	high
TCGA-DS-A7WH	17.51	0	1.51567	high
TCGA-DS-A7WI	8.28	1	0.463012	low
TCGA-EA-A1QS	39.52	0	0.806393	low
TCGA-EA-A1QT	40.83	0	-0.767989	low
TCGA-EA-A3HQ	37.32	0	-1.11135	low
TCGA-EA-A3HR	30.88	0	-1.40186	low
TCGA-EA-A3HS	31.5	0	-1.52477	low
TCGA-EA-A3HT	31.34	0	-1.16066	low
TCGA-EA-A3QD	13.04	0	-0.611267	low
TCGA-EA-A3QE	25	0	-1.61195	low
TCGA-EA-A3Y4	36.86	0	1.38912	high
TCGA-EA-A410	26.38	0	1.36402	high
TCGA-EA-A411	24.54	0	-1.00263	low
TCGA-EA-A439	31.7	0	0.969693	low
TCGA-EA-A43B	25.99	0	1.23098	high
TCGA-EA-A44S	12.12	0	-1.19173	low
TCGA-EA-A4BA	24.8	0	1.31707	high
TCGA-EA-A50E	7.46	1	-0.877821	low
TCGA-EA-A556	14.88	0	1.61228	high
TCGA-EA-A5FO	26.77	0	0.106351	low
TCGA-EA-A5O9	25.89	0	-0.938904	low
TCGA-EA-A5ZD	27.27	0	-1.02161	low
TCGA-EA-A5ZE	27.23	0	0.777549	low
TCGA-EA-A5ZF	27.2	0	0.957434	low
TCGA-EA-A6QX	23.98	0	-0.855569	low
TCGA-EA-A78R	13.47	0	-0.338098	low
TCGA-EA-A97N	0.36	0	-1.30244	low
TCGA-EK-A2GZ	12.58	0	-0.306734	low
TCGA-EK-A2H0	60.68	0	0.152508	low
TCGA-EK-A2H1	26.25	0	0.994884	low
TCGA-EK-A2IP	6.64	0	-0.506731	low
TCGA-EK-A2PG	1.51	0	-0.804243	low
TCGA-EK-A2PI	19.25	0	-0.421277	low
TCGA-EK-A2PK	0.39	0	1.74619	high
TCGA-EK-A2PL	0.43	0	-1.21182	low
TCGA-EK-A2PM	0.59	0	-0.322986	low
TCGA-EK-A2R7	0.89	0	0.539421	low
TCGA-EK-A2R8	1.45	0	1.69534	high
TCGA-EK-A2R9	0.13	0	0.686838	low
TCGA-EK-A2RA	40.93	0	-0.166289	low
TCGA-EK-A2RB	0.3	0	-1.2944	low
TCGA-EK-A2RC	4.24	0	-1.11201	low
TCGA-EK-A2RE	1.87	0	-1.76399	low
TCGA-EK-A2RJ	1.74	0	0.659104	low
TCGA-EK-A2RK	0.43	0	0.315708	low
TCGA-EK-A2RL	47.73	1	1.01391	low
TCGA-EK-A2RM	1.64	0	0.746602	low
TCGA-EK-A2RN	2.33	0	-1.28045	low
TCGA-EK-A2RO	0.07	0	-0.381835	low
TCGA-EK-A3GJ	0.1	0	0.611246	low
TCGA-EK-A3GK	0.49	0	0.262656	low
TCGA-EK-A3GM	0	0	1.00437	low
TCGA-EK-A3GN	0.89	0	0.623373	low
TCGA-EX-A1H5	20.34	0	-0.877427	low
TCGA-EX-A3L1	15.21	0	1.04416	low
TCGA-EX-A449	14.68	0	1.42711	high
TCGA-EX-A69L	19.78	0	0.223661	low
TCGA-EX-A69M	8.31	1	0.672472	low
TCGA-EX-A8YF	15.54	0	1.09487	low
TCGA-FU-A23K	12.22	0	1.13636	low
TCGA-FU-A23L	23.82	0	-0.636557	low
TCGA-FU-A2QG	19.02	0	-1.71361	low
TCGA-FU-A3EO	16.1	0	1.15482	low
TCGA-FU-A3HY	31.34	0	-1.33124	low
TCGA-FU-A3HZ	36.24	0	0.952097	low
TCGA-FU-A3NI	20.96	1	-0.470962	low
TCGA-FU-A3TQ	26.12	0	-1.3248	low
TCGA-FU-A3TX	1.48	0	-0.0790253	low
TCGA-FU-A3WB	16.13	0	-0.250374	low
TCGA-FU-A3YQ	28.29	0	-0.957566	low
TCGA-FU-A40J	13.99	0	1.2853	high
TCGA-FU-A57G	35.41	0	1.82689	high
TCGA-FU-A5XV	10.55	0	-1.84101	low
TCGA-FU-A770	1.12	0	1.05865	low
TCGA-GH-A9DA	17.74	0	1.19214	high
TCGA-HG-A2PA	25.39	1	-0.548844	low
TCGA-HM-A3JJ	21.65	1	-0.803076	low
TCGA-HM-A3JK	20.76	0	-0.43124	low
TCGA-HM-A4S6	14.91	0	-0.533206	low
TCGA-HM-A6W2	9.43	0	1.56195	high
TCGA-IR-A3L7	147.27	0	-0.981716	low
TCGA-IR-A3LA	137.06	0	0.967688	low
TCGA-IR-A3LB	66.75	1	0.936337	low
TCGA-IR-A3LC	129.27	0	-0.084712	low
TCGA-IR-A3LF	96.88	0	0.937973	low
TCGA-IR-A3LH	78.65	0	1.31131	high
TCGA-IR-A3LI	81.9	0	0.810932	low
TCGA-IR-A3LK	29.83	1	0.305062	low
TCGA-IR-A3LL	36.33	0	-0.627676	low
TCGA-JW-A5VG	27.4	0	1.18107	high
TCGA-JW-A5VH	3.29	1	1.41392	high
TCGA-JW-A5VI	24.54	0	-0.521426	low
TCGA-JW-A5VJ	21.42	0	-1.43323	low
TCGA-JW-A5VK	20.47	0	0.0590922	low
TCGA-JW-A5VL	15.57	0	0.114601	low
TCGA-JW-A69B	28.35	0	1.27088	high
TCGA-JW-A852	8.28	1	-0.271807	low
TCGA-JW-AAVH	18.13	0	-1.68792	low
TCGA-JX-A3PZ	21.09	1	1.53371	high
TCGA-JX-A3Q0	209.43	0	-0.661637	low
TCGA-JX-A3Q8	44.58	0	1.28527	high
TCGA-JX-A5QV	20.89	0	-1.20623	low
TCGA-LP-A4AU	11.27	0	-0.820897	low
TCGA-LP-A4AV	0	0	0.525995	low
TCGA-LP-A4AW	0.89	0	-0.587534	low
TCGA-LP-A4AX	12.48	0	1.67479	high
TCGA-LP-A5U2	0.3	0	0.14342	low
TCGA-LP-A5U3	0.82	0	-0.552035	low
TCGA-LP-A7HU	13.34	0	0.802824	low
TCGA-MA-AA3W	22.5	0	0.0822773	low
TCGA-MA-AA3X	20.27	0	-1.41786	low
TCGA-MA-AA3Y	17.81	0	0.611485	low
TCGA-MA-AA41	9.17	0	-0.55123	low
TCGA-MA-AA42	8.51	0	-0.0578232	low
TCGA-MA-AA43	11.37	0	-0.233685	low
TCGA-MU-A51Y	28.06	0	-1.28568	low
TCGA-MU-A5YI	34.59	0	-0.334819	low
TCGA-MU-A8JM	19.94	0	-0.678251	low
TCGA-MY-A5BD	54.76	0	0.219804	low
TCGA-MY-A5BE	35.02	0	0.526349	low
TCGA-MY-A5BF	20.83	0	-0.475343	low
TCGA-MY-A913	17.21	0	0.916537	low
TCGA-PN-A8MA	2.96	0	0.902093	low
TCGA-Q1-A5R1	15.57	0	1.2054	high
TCGA-Q1-A5R2	16.39	0	-1.17192	low
TCGA-Q1-A5R3	15.93	0	-0.564599	low
TCGA-Q1-A6DT	9.03	1	0.694854	low
TCGA-Q1-A6DV	16.13	0	1.27461	high
TCGA-Q1-A6DW	17.54	0	-1.21988	low
TCGA-Q1-A73O	14.06	0	0.363205	low
TCGA-Q1-A73P	15.87	0	1.01154	low
TCGA-Q1-A73Q	9.33	0	-1.03387	low
TCGA-Q1-A73R	18.63	0	1.2077	high
TCGA-Q1-A73S	22.6	0	-0.23804	low
TCGA-R2-A69V	19.58	0	-0.068009	low
TCGA-RA-A741	14.59	0	0.187415	low
TCGA-UC-A7PD	11.66	1	0.0192306	low
TCGA-UC-A7PF	93.92	1	-0.478313	low
TCGA-UC-A7PG	12.16	1	-1.74636	low
TCGA-UC-A7PI	69.45	0	0.904079	low
TCGA-VS-A8EB	10.02	1	1.21115	high
TCGA-VS-A8EC	46.48	0	-0.752515	low
TCGA-VS-A8EG	45.53	0	-1.39155	low
TCGA-VS-A8EH	32.39	0	-1.41549	low
TCGA-VS-A8EI	23.95	0	-0.662816	low
TCGA-VS-A8EJ	19.94	1	1.18471	high
TCGA-VS-A8EL	65.44	0	-0.418076	low
TCGA-VS-A8Q8	32.13	1	-1.1112	low
TCGA-VS-A8Q9	53.55	0	0.677936	low
TCGA-VS-A8QA	36.1	0	0.988889	low
TCGA-VS-A8QC	11.5	1	-0.86778	low
TCGA-VS-A8QF	59.13	0	-0.888782	low
TCGA-VS-A8QH	39.75	1	1.25183	high
TCGA-VS-A8QM	31.24	1	-1.35422	low
TCGA-VS-A94W	40.83	0	-0.166074	low
TCGA-VS-A94X	16.62	1	0.499454	low
TCGA-VS-A94Y	4.73	1	0.934122	low
TCGA-VS-A94Z	33.34	0	-0.126721	low
TCGA-VS-A950	40.11	0	-0.336361	low
TCGA-VS-A952	58.41	0	1.00207	low
TCGA-VS-A953	15.67	1	0.346823	low
TCGA-VS-A954	56.31	0	-0.996298	low
TCGA-VS-A957	55.45	0	-0.907268	low
TCGA-VS-A958	50.1	0	-0.312468	low
TCGA-VS-A959	51.28	0	-0.358998	low
TCGA-VS-A9U5	50.43	0	-0.552853	low
TCGA-VS-A9U6	43.36	0	0.0405105	low
TCGA-VS-A9U7	48.36	0	-1.08989	low
TCGA-VS-A9UB	29.93	0	1.01841	low
TCGA-VS-A9UC	27.1	0	-1.33792	low
TCGA-VS-A9UD	24.28	0	0.633102	low
TCGA-VS-A9UH	46.88	0	0.511584	low
TCGA-VS-A9UI	45.07	1	-0.990898	low
TCGA-VS-A9UJ	1.71	1	1.27436	high
TCGA-VS-A9UL	14.52	1	0.971252	low
TCGA-VS-A9UM	27.23	1	-1.40681	low
TCGA-VS-A9UO	47.83	0	1.61058	high
TCGA-VS-A9UP	47.44	0	0.709244	low
TCGA-VS-A9UQ	41.49	0	1.10318	low
TCGA-VS-A9UR	26.05	0	0.811634	low
TCGA-VS-A9UT	15.83	0	1.45962	high
TCGA-VS-A9UU	14.52	0	-1.47305	low
TCGA-VS-A9UV	3.42	1	-0.698281	low
TCGA-VS-A9UY	18.23	1	-0.315492	low
TCGA-VS-A9UZ	67.15	0	1.18023	high
TCGA-VS-A9V0	18.82	0	1.46978	high
TCGA-VS-A9V1	5.16	1	1.53725	high
TCGA-VS-A9V2	18.23	0	-0.878975	low
TCGA-VS-A9V3	17.74	0	-1.04503	low
TCGA-VS-A9V4	4.34	1	1.54774	high
TCGA-VS-A9V5	16.23	1	1.15578	high
TCGA-VS-AA62	15.41	1	1.24522	high
TCGA-WL-A834	25.99	0	-1.0764	low
TCGA-XS-A8TJ	29.24	0	-1.35352	low
TCGA-ZJ-A8QO	0	0	0.764136	low
TCGA-ZJ-A8QQ	67.54	0	0.380023	low
TCGA-ZJ-A8QR	19.12	1	-0.502349	low
TCGA-ZJ-AAX4	0.69	0	-1.48153	low
TCGA-ZJ-AAX8	0	0	-0.985289	low
TCGA-ZJ-AAXA	1.41	0	-1.11895	low
TCGA-ZJ-AAXB	0	0	0.859549	low
TCGA-ZJ-AAXD	0	0	-0.584299	low
TCGA-ZJ-AAXF	0	0	-1.43565	low
TCGA-ZJ-AAXI	0	0	-0.73353	low
TCGA-ZJ-AAXJ	0	0	-0.507457	low
TCGA-ZJ-AAXN	0	0	0.917787	low
TCGA-ZJ-AAXT	0	0	-0.658457	low
TCGA-ZJ-AAXU	0.16	0	-0.607537	low
TCGA-ZJ-AB0H	0	0	-1.14751	low
TCGA-ZJ-AB0I	0	0	-0.422435	low
TCGA-ZX-AA5X	3.91	0	-1.01729	low
