# Supplementary material for: A New HPV score System Predicts the Survival of Patients With Cervical Cancers
Source: Front Genet. 2021 Dec 1;12:747090. doi: 10.3389/fgene.2021.747090 (PMC8672055; doi:10.3389/fgene.2021.747090)
Supplement: Supplementary file 11 [file Table5.XLSX]

## Sheet: SupplementaryTable5_snp_pvalue
HPVplus	HPV_int	pvalue
TTN	9	50	0.841783
PIK3CA	12	35	0.0981548
MUC4	9	38	0.792107
KMT2C	4	26	0.787393
MUC16	5	24	1
KMT2D	3	14	1
SYNE1	5	15	0.33767
EP300	3	16	1
FLG	2	15	0.739708
FBXW7	1	17	0.313452
RYR2	2	17	0.743504
DMD	4	14	0.510036
DST	2	17	0.743504
LRP1B	1	15	0.312374
MUC17	2	12	1
USH2A	2	10	1
GPR98	2	19	0.532594
SYNE2	5	11	0.150913
OBSCN	3	16	1
PCLO	4	9	0.236447
HUWE1	0	10	0.214488
CSMD1	2	10	1
AHNAK2	2	14	1
NBPF10	2	8	0.676909
DNAH2	1	12	0.697879
NAV3	2	12	1
ARID1A	1	8	1
DNAH6	4	11	0.285367
FAT1	1	11	0.6924
HMCN1	4	10	0.258248
LRP2	1	10	0.691986
MKI67	2	11	1
NEB	2	10	1
PDE4DIP	0	11	0.213381
PKD1	1	6	1
FRG1B	3	13	0.735421
MDN1	2	13	1
MUC5B	1	8	1
RYR1	3	8	0.398189
CREBBP	2	12	1
MSN	1	11	0.6924
PRKDC	0	10	0.214488
EYS	0	12	0.2211
FAM47C	0	7	0.602945
NBPF1	2	11	1
PTEN	3	7	0.374495
TCHH	2	9	1
TRIOBP	2	8	0.676909
ABCA12	1	13	0.467692
AHNAK	1	5	1
CSMD3	1	8	1
KRT8	3	6	0.178111
PLEC	1	12	0.697879
SMG1	1	9	1
TENM1	1	10	0.691986
TP53	0	7	0.602945
UBR4	0	11	0.213381
CHD7	1	7	1
DNAH10	3	8	0.398189
DNAH8	0	5	0.590008
FRAS1	3	8	0.398189
FSIP2	3	6	0.178111
HYDIN	0	5	0.590008
NIPBL	3	6	0.178111
NOTCH1	0	10	0.214488
POTEC	1	10	0.691986
RANBP2	1	6	1
SPEN	1	8	1
BSN	1	9	1
CUBN	1	5	1
DYNC1H1	2	10	1
FLNA	1	8	1
GOLGB1	1	9	1
HLA-A	0	9	0.358802
NSD1	3	5	0.13372
TAF1	4	4	0.0282931
XIRP2	4	5	0.0449395
ZFHX4	0	8	0.353441
ANK2	0	8	0.353441
BRWD3	2	8	0.676909
FAT2	1	9	1
FAT3	2	8	0.676909
HSPG2	3	6	0.178111
RB1	0	8	0.353441
RYR3	0	6	0.590537
SPATA31D1	3	4	0.0941851
WDFY4	0	7	0.602945
ZC3H11A	2	4	0.26701
ABCA13	2	7	0.648735
ALMS1	0	10	0.214488
APOB	1	10	0.691986
ATRX	1	8	1
CHD6	0	7	0.602945
DCHS1	1	7	1
DNAH11	2	7	0.648735
DOCK11	2	8	0.676909
DSP	1	6	1
FLG2	1	4	1
FMN2	3	6	0.178111
GPR112	2	11	1
MAGEC1	1	5	1
MYH15	2	5	0.336141
PKHD1	2	4	0.26701
SI	2	8	0.676909
SRCAP	2	8	0.676909
VPS13B	0	5	0.590008
WNK3	1	5	1
ANKRD36C	1	2	0.427833
ASPM	0	7	0.602945
BIRC6	1	7	1
BOD1L1	0	8	0.353441
CDK12	0	4	1
CHD4	0	8	0.353441
DNAH3	3	6	0.178111
DNAH9	0	5	0.590008
FAT4	0	7	0.602945
GTF3C1	1	12	0.697879
KALRN	2	6	0.623335
KIF7	2	6	0.623335
KRAS	2	7	0.648735
NFE2L2	0	12	0.2211
PKHD1L1	0	7	0.602945
RIMS1	1	7	1
SPAG17	2	6	0.623335
TG	1	10	0.691986
TNIK	1	6	1
VPS13D	4	5	0.0449395
WDR87	1	9	1
ALPK2	0	7	0.602945
ANK3	1	6	1
ATP10A	1	5	1
CACNA1A	2	4	0.26701
COL6A3	1	5	1
DNAH7	1	8	1
EP400	2	6	0.623335
FREM2	2	4	0.26701
KIF26B	1	8	1
LAMA5	1	7	1
LPHN3	1	5	1
MACF1	1	7	1
MED12	1	6	1
MYO9A	0	6	0.590537
NHS	2	9	1
PKD1L1	1	5	1
PLCH1	0	7	0.602945
PTPRD	3	4	0.0941851
RNF213	1	5	1
SETD2	2	4	0.26701
SZT2	2	3	0.198238
TP53BP1	3	6	0.178111
TRRAP	3	7	0.374495
UTP20	4	6	0.0661058
ZFHX3	0	8	0.353441
ZNF845	0	5	0.590008
ZNF99	2	6	0.623335
AFF3	1	6	1
ANKRD36	2	5	0.336141
ARHGAP4	1	8	1
C5orf42	3	4	0.0941851
CACNA1E	2	6	0.623335
CELSR1	2	5	0.336141
CEP192	1	6	1
CIC	1	7	1
COL19A1	1	4	1
DMXL2	0	7	0.602945
DYNC2H1	0	8	0.353441
ERBB3	2	8	0.676909
GPR179	1	6	1
GPRASP1	0	6	0.590537
HERC2	0	6	0.590537
HRNR	3	3	0.0606918
IGSF10	0	7	0.602945
KIAA1109	3	6	0.178111
KNTC1	0	5	0.590008
LRRK2	2	6	0.623335
MAGEC3	4	7	0.0917069
MYH8	0	5	0.590008
MYO15A	3	5	0.13372
NBEAL1	0	8	0.353441
PCDH15	0	6	0.590537
PLXNA3	1	7	1
PRUNE2	3	6	0.178111
RALGAPA1	2	6	0.623335
SCN7A	2	5	0.336141
SPTA1	2	5	0.336141
SRRM2	1	5	1
TENM2	1	6	1
USP34	2	4	0.26701
ZNF91	1	4	1
ZSWIM8	0	3	1
ADAMTS16	0	7	0.602945
ALG13	0	5	0.590008
ANKHD1	0	7	0.602945
ANKRD30A	1	3	0.526231
APC	0	9	0.358802
BCOR	1	4	1
BMS1	0	4	1
BPTF	4	4	0.0282931
BRWD1	1	6	1
CASP8	1	5	1
CDH23	1	6	1
CENPE	1	3	0.526231
CENPF	0	6	0.590537
CHD3	2	5	0.336141
CMYA5	2	4	0.26701
COL6A5	3	5	0.13372
CPSF1	1	7	1
DIDO1	0	6	0.590537
DNAH14	1	6	1
DNAH17	1	1	0.309906
DOCK4	1	3	0.526231
DOPEY2	3	4	0.0941851
DSCAM	1	4	1
DSCAML1	2	6	0.623335
EML6	2	5	0.336141
ERBB2	2	7	0.648735
F8	1	5	1
FAM135B	2	4	0.26701
FBN1	0	9	0.358802
FBN2	0	9	0.358802
FLNC	1	7	1
FNDC1	0	7	0.602945
FREM1	1	4	1
GNAS	1	3	0.526231
HELZ2	1	5	1
HERC1	0	6	0.590537
HLA-B	4	7	0.0917069
KIAA1009	2	5	0.336141
KIF4A	1	5	1
LATS1	0	9	0.358802
LEPR	0	5	0.590008
MAP1B	1	5	1
MAP3K15	1	4	1
MAST4	1	4	1
MED1	2	9	1
MGA	2	6	0.623335
MPDZ	1	5	1
MUC2	1	6	1
MXRA5	2	7	0.648735
MYH13	2	6	0.623335
MYH2	0	7	0.602945
MYH6	2	3	0.198238
NBEAL2	1	6	1
NF1	1	5	1
NWD1	0	5	0.590008
PCNT	0	5	0.590008
POLQ	2	6	0.623335
PTPN13	0	5	0.590008
PTPRF	0	6	0.590537
RELN	1	5	1
SACS	0	4	1
SCN9A	0	4	1
SIPA1L3	1	3	0.526231
TANC2	3	7	0.374495
TCOF1	2	3	0.198238
TEX15	1	7	1
THOC2	1	4	1
THSD7A	0	6	0.590537
TPTE	0	4	1
TTC40	1	3	0.526231
VCAN	0	8	0.353441
VPS13A	2	5	0.336141
WBP7	1	4	1
WNK1	1	7	1
ZNF750	3	5	0.13372
AHCTF1	2	1	0.0740506
AKAP13	0	5	0.590008
ATXN1	0	6	0.590537
BRCA1	1	4	1
BRCA2	0	3	1
C12orf63	2	4	0.26701
CACNA1F	0	5	0.590008
CDHR2	1	3	0.526231
CELSR2	0	7	0.602945
COL11A1	2	5	0.336141
COL18A1	0	4	1
COL6A6	3	4	0.0941851
COL7A1	1	4	1
CUX1	0	4	1
DCC	1	6	1
DDX3X	1	5	1
DMBT1	1	2	0.427833
DNAH5	1	7	1
EPHA2	0	7	0.602945
HECTD4	1	4	1
HFM1	1	9	1
HTT	0	5	0.590008
ITGB4	2	6	0.623335
KDM6A	2	3	0.198238
KIAA1210	0	5	0.590008
KIF1A	0	6	0.590537
KIF1B	0	5	0.590008
LAMA1	2	2	0.132639
LRP5	1	5	1
LRP6	1	7	1
MAP2	1	5	1
MAP7D3	1	5	1
MEGF8	1	6	1
MPHOSPH9	0	6	0.590537
MROH2B	3	3	0.0606918
MT-CYB	0	7	0.602945
MT-ND5	1	8	1
MYCBP2	0	8	0.353441
MYH9	0	9	0.358802
MYO5A	2	6	0.623335
NBAS	0	5	0.590008
NCOR1	0	5	0.590008
NLRC5	1	5	1
PAPPA2	1	4	1
PCDHA2	1	4	1
PDZD2	0	6	0.590537
PHKA1	0	5	0.590008
PHKA2	1	5	1
PIEZO1	0	4	1
PML	1	5	1
PRG4	0	6	0.590537
PRRC2A	2	5	0.336141
PTPRC	0	6	0.590537
SDHA	1	3	0.526231
SPEG	2	3	0.198238
SPHKAP	2	3	0.198238
STAB1	1	6	1
SVEP1	0	6	0.590537
SYTL2	2	6	0.623335
TCF20	2	8	0.676909
TDRD6	1	6	1
TICRR	2	5	0.336141
TNRC18	0	8	0.353441
TNXB	1	6	1
UBR5	1	6	1
UHRF1BP1	4	6	0.0661058
ZNF236	1	4	1
ZNF469	2	5	0.336141
ZNF536	1	7	1
ABCA4	0	6	0.590537
ACACA	1	4	1
ACACB	1	5	1
ALS2CR11	1	3	0.526231
ANO6	0	5	0.590008
AR	0	8	0.353441
ARID1B	0	6	0.590537
ASH1L	1	4	1
ASTN1	2	5	0.336141
ATR	1	4	1
C4orf21	1	4	1
CABIN1	0	7	0.602945
CCDC168	2	3	0.198238
CCDC88A	1	4	1
CELSR3	1	3	0.526231
CEP250	2	4	0.26701
CEP350	0	6	0.590537
CHD8	1	4	1
CLTCL1	3	5	0.13372
COBLL1	0	5	0.590008
COL11A2	0	6	0.590537
COL4A6	1	2	0.427833
CR1	1	2	0.427833
CYP2A6	0	5	0.590008
DCHS2	0	8	0.353441
DNAH1	1	8	1
DNAH12	1	2	0.427833
DOCK10	1	4	1
FAM47B	2	1	0.0740506
FAM5C	1	4	1
FLT1	1	5	1
FRY	0	4	1
GON4L	2	4	0.26701
GRIA3	2	5	0.336141
HIVEP1	1	4	1
ITSN2	2	1	0.0740506
KIAA0947	0	5	0.590008
KIAA1731	0	6	0.590537
LAMA2	0	5	0.590008
LRP4	1	1	0.309906
LRPPRC	3	3	0.0606918
LRRIQ1	2	5	0.336141
LTBP4	1	4	1
LTN1	1	2	0.427833
MAGEL2	2	3	0.198238
MAP1A	1	5	1
MAP3K5	0	6	0.590537
MDC1	0	6	0.590537
MGAM	0	6	0.590537
MIA3	1	5	1
MTUS2	1	7	1
MYH1	0	8	0.353441
MYH7B	3	3	0.0606918
NBEA	1	6	1
NLRP8	0	7	0.602945
NOTCH2	0	5	0.590008
NUP155	0	3	1
PARD3	0	6	0.590537
PCDH11X	0	5	0.590008
PDE3A	0	4	1
PHRF1	0	3	1
PLCB1	0	8	0.353441
PLXNA4	2	2	0.132639
PLXND1	0	2	1
PREX1	2	7	0.648735
PTPRT	1	5	1
PUM1	0	6	0.590537
PXDNL	1	5	1
RNF17	1	3	0.526231
ROBO1	0	5	0.590008
RP11-1055B8.7	0	5	0.590008
SBNO1	0	6	0.590537
SDK2	1	2	0.427833
SIPA1L1	2	3	0.198238
SLC27A5	1	6	1
SLIT3	1	5	1
SMAD4	1	4	1
SMC6	1	4	1
SPEF2	2	3	0.198238
SPG11	1	5	1
STK11	0	4	1
TACC2	0	4	1
TAF1L	2	4	0.26701
TET1	2	5	0.336141
THADA	1	2	0.427833
THSD7B	1	7	1
TRIM9	1	5	1
TRIO	1	4	1
TRIP12	1	3	0.526231
TTC3	2	6	0.623335
TULP4	0	2	1
UNC80	0	6	0.590537
VPS13C	1	5	1
WDFY3	1	5	1
ZNF407	2	3	0.198238
ZNF43	0	3	1
ABCA3	0	4	1
ABI3BP	1	4	1
ABL1	0	6	0.590537
ADAMTS12	0	5	0.590008
AK9	1	5	1
AKAP6	0	5	0.590008
AMOT	0	4	1
ANKRD30B	0	2	1
ARHGAP35	2	7	0.648735
ARHGAP5	1	5	1
ARHGEF11	0	7	0.602945
ATAD2	2	3	0.198238
ATG2B	1	4	1
ATM	1	6	1
BAI3	2	4	0.26701
BAIAP3	0	6	0.590537
BRIP1	0	3	1
C1orf173	1	4	1
CACNA1B	0	6	0.590537
CACNA1C	2	2	0.132639
CACNA1H	0	6	0.590537
CAD	3	4	0.0941851
CADPS	1	5	1
CAMSAP1	0	6	0.590537
CCDC108	0	7	0.602945
CCDC141	0	3	1
CEP128	2	5	0.336141
CNTLN	1	6	1
COL16A1	1	4	1
COL24A1	0	5	0.590008
CPAMD8	0	6	0.590537
CSPG4	0	4	1
CUL9	0	3	1
DCAF8L2	1	5	1
DENND4A	2	4	0.26701
DNAJC13	1	3	0.526231
DNHD1	1	5	1
DOCK6	0	5	0.590008
DOCK9	0	2	1
DOPEY1	1	2	0.427833
EGFR	1	3	0.526231
ERBB2IP	1	4	1
FAM186A	1	6	1
FAM208B	1	6	1
FHAD1	2	4	0.26701
FMNL1	0	3	1
GPX1	0	6	0.590537
HCFC1	0	4	1
HEATR1	1	7	1
HSD17B4	1	6	1
IRS4	0	3	1
ITPR2	1	4	1
JMJD1C	2	2	0.132639
KIAA0754	0	7	0.602945
KIAA1549	2	2	0.132639
KIAA2018	0	5	0.590008
KIAA2022	3	2	0.0342407
KLHL4	0	6	0.590537
KMT2A	0	5	0.590008
LAMA3	1	5	1
LMTK3	0	3	1
LRBA	3	4	0.0941851
LYST	0	5	0.590008
MAGI2	0	4	1
MAN2B1	0	4	1
MAP3K4	3	4	0.0941851
MDGA2	1	3	0.526231
MT-CO1	1	2	0.427833
MYH7	0	6	0.590537
NOTCH3	0	6	0.590537
OTOP1	0	5	0.590008
PARP14	0	5	0.590008
PCDH19	0	4	1
PIK3R1	1	6	1
PLEKHG4B	0	5	0.590008
PLXNA1	0	4	1
PLXNB2	0	3	1
POLE	0	4	1
POLR1A	2	6	0.623335
POLRMT	0	2	1
PSD	1	5	1
RIMS2	3	4	0.0941851
ROCK2	0	6	0.590537
RP1L1	1	5	1
RPAP1	0	4	1
RPGR	0	5	0.590008
RTL1	3	3	0.0606918
SCN3A	0	6	0.590537
SCN8A	0	7	0.602945
SDK1	2	5	0.336141
SIGLEC1	1	5	1
SIN3A	0	4	1
SPTB	1	3	0.526231
SPTBN4	1	4	1
SPTBN5	0	3	1
TEP1	1	4	1
TMEM131	1	5	1
TP63	0	6	0.590537
TP73	0	7	0.602945
TRPM6	1	3	0.526231
TTC28	0	3	1
UNC13C	1	3	0.526231
UNC93B1	0	4	1
USP9X	0	2	1
UTRN	2	3	0.198238
VWA5B1	1	6	1
VWDE	1	3	0.526231
VWF	0	6	0.590537
WDR44	0	3	1
WDR81	2	5	0.336141
WIZ	2	4	0.26701
WWC2	1	3	0.526231
ZMYM3	1	2	0.427833
ZNF208	0	3	1
ZNF814	1	4	1
ABCA2	3	2	0.0342407
ACAN	1	3	0.526231
ACSF2	1	1	0.309906
ACTB	0	3	1
ADAMTS18	0	2	1
ADAMTS20	1	4	1
ADAMTSL1	0	2	1
ADAMTSL3	1	3	0.526231
ADAMTSL4	1	3	0.526231
ADCY9	1	7	1
ANKFN1	1	3	0.526231
ANKRD12	0	3	1
AP3B1	1	5	1
APBB1IP	0	4	1
ARFGEF2	1	6	1
ARHGAP31	1	5	1
ARHGAP42	1	3	0.526231
ARHGEF2	0	1	1
ARHGEF9	0	4	1
ATP13A4	1	3	0.526231
ATP8B2	1	4	1
BAI2	1	5	1
BAP1	1	5	1
BCORL1	1	4	1
BEND3	1	4	1
C2CD3	1	4	1
C2orf16	0	4	1
CACNA1G	0	6	0.590537
CBLB	0	5	0.590008
CCDC180	1	4	1
CDC27	0	4	1
CDH10	2	1	0.0740506
CDH11	1	4	1
CDH12	0	5	0.590008
CDK13	2	5	0.336141
CECR2	2	3	0.198238
CHEK2	0	3	1
CLSPN	1	3	0.526231
CNGB1	1	4	1
CNTN3	1	3	0.526231
CNTRL	1	5	1
COL12A1	0	7	0.602945
COL2A1	1	3	0.526231
COL4A2	0	3	1
COL5A1	1	6	1
CTNND2	0	2	1
CUL1	1	3	0.526231
CUX2	0	1	1
CXorf57	0	5	0.590008
CXorf67	2	2	0.132639
DCAF12L1	0	4	1
DEPDC5	1	3	0.526231
DLG2	1	2	0.427833
DNMT1	0	2	1
DOCK2	1	2	0.427833
DOCK3	0	2	1
DSG3	2	3	0.198238
DYSF	2	0	0.0275943
EHMT2	1	5	1
EIF2AK1	1	5	1
EIF4G1	0	3	1
EPPK1	1	4	1
EXPH5	1	4	1
FAM179A	1	6	1
FAM193A	1	6	1
FAM205A	0	5	0.590008
FANCM	1	0	0.16875
FCGBP	2	2	0.132639
FLNB	0	5	0.590008
FLT4	2	2	0.132639
FMNL3	1	4	1
FRYL	0	4	1
GANAB	1	2	0.427833
GOLGA4	1	3	0.526231
GRIN2B	0	1	1
HCN1	1	1	0.309906
HDLBP	0	1	1
HEATR5A	3	1	0.0154624
HECTD1	1	3	0.526231
HIVEP3	0	4	1
HTATSF1	2	1	0.0740506
IDS	1	4	1
IGF2R	1	3	0.526231
IGFN1	2	1	0.0740506
INADL	1	2	0.427833
INO80	1	3	0.526231
ITGAX	0	4	1
JAK2	1	3	0.526231
KANSL1	0	4	1
KDM5A	1	5	1
KIAA1549L	1	2	0.427833
KIAA1683	1	2	0.427833
KIAA2026	0	4	1
KIDINS220	0	4	1
KRT1	1	4	1
KTN1	1	6	1
LAMC1	1	3	0.526231
LIMCH1	0	3	1
LIN9	2	4	0.26701
LMO7	0	6	0.590537
LPHN2	2	4	0.26701
LRRC37A3	0	3	1
MAPK1	4	6	0.0661058
MCF2L	0	7	0.602945
MLLT4	1	3	0.526231
MMEL1	0	6	0.590537
MST1R	1	6	1
MT-CO2	1	4	1
MT-ND1	0	3	1
MTMR1	0	6	0.590537
MTOR	1	4	1
MYBPC2	1	5	1
MYH10	2	6	0.623335
MYH3	0	4	1
NALCN	0	3	1
NAV2	0	6	0.590537
NCOR2	2	1	0.0740506
PALM2-AKAP2	3	4	0.0941851
PCDHA13	0	5	0.590008
PCNXL2	0	4	1
PEAK1	1	3	0.526231
PEX5L	0	4	1
PHF8	2	4	0.26701
PHLDB2	0	3	1
PLCE1	0	5	0.590008
PLXNC1	0	5	0.590008
PNISR	1	2	0.427833
POTEE	0	4	1
PPFIA2	1	2	0.427833
PRDM9	0	6	0.590537
PTPRK	2	4	0.26701
RAD54L2	1	4	1
RB1CC1	0	3	1
RBFOX1	0	4	1
RBMXL3	2	4	0.26701
ROS1	1	4	1
RP1	1	4	1
RP11-407N17.3	2	1	0.0740506
RTTN	0	4	1
SAFB	0	1	1
SCAPER	3	4	0.0941851
SCN11A	0	2	1
SDCCAG8	1	5	1
SEC16A	2	5	0.336141
SGOL2	0	4	1
SLC9A7	1	2	0.427833
SMARCA4	1	4	1
SMARCAD1	0	3	1
SMARCC2	1	4	1
SMC4	1	5	1
SNAPC4	1	3	0.526231
SPTBN1	0	5	0.590008
STAB2	0	5	0.590008
SVIL	2	3	0.198238
TCEB3B	1	2	0.427833
TMEM132D	1	4	1
TNC	1	3	0.526231
TPP2	1	4	1
TRIM41	0	2	1
TRPC1	1	2	0.427833
TRPM1	1	5	1
TRPM3	1	2	0.427833
TSC2	2	4	0.26701
TTBK1	0	4	1
TTI1	0	4	1
TTLL5	1	2	0.427833
TXNDC2	0	3	1
UACA	1	6	1
UNC13A	1	3	0.526231
UPF1	2	2	0.132639
USP26	0	5	0.590008
USP43	1	8	1
WNK2	0	4	1
XDH	0	2	1
YLPM1	0	6	0.590537
ZBTB38	2	5	0.336141
ZC3H13	0	5	0.590008
ZDBF2	0	3	1
ZNF318	2	5	0.336141
ZNF521	1	4	1
ZNF638	0	4	1
ABCA7	1	5	1
ABCB4	1	3	0.526231
ABCC3	1	5	1
ACIN1	1	4	1
ACLY	1	2	0.427833
ACPT	0	3	1
ADCY5	0	4	1
AFF2	0	2	1
AGRN	0	1	1
AKAP12	1	2	0.427833
AKNA	0	4	1
AMER1	0	1	1
AMOTL2	1	3	0.526231
ANAPC1	0	3	1
ANO7	1	3	0.526231
AP2B1	1	3	0.526231
ARHGAP23	0	1	1
ARHGAP32	0	2	1
ARHGAP36	1	5	1
ARHGAP6	1	5	1
ARID2	0	4	1
ARID4A	2	2	0.132639
ARMC4	0	3	1
ASPH	0	4	1
ASXL3	1	2	0.427833
ATF7IP	1	4	1
ATG2A	1	2	0.427833
ATP10D	0	3	1
ATP11B	1	3	0.526231
BAZ2B	0	3	1
BDP1	0	6	0.590537
BEST3	0	4	1
BRD4	0	5	0.590008
C1orf112	0	5	0.590008
C6	1	4	1
CACHD1	0	4	1
CACNA1I	1	3	0.526231
CAMSAP2	0	4	1
CARD11	1	3	0.526231
CASKIN2	1	3	0.526231
CCAR1	1	3	0.526231
CCDC18	1	5	1
CCNB3	1	1	0.309906
CDC42BPA	0	2	1
CEP72	1	5	1
CFHR5	3	4	0.0941851
CHD2	1	1	0.309906
CLEC16A	1	1	0.309906
CNKSR2	1	4	1
CNTNAP2	3	3	0.0606918
CNTNAP4	3	2	0.0342407
CNTNAP5	4	1	0.0029436
COL1A1	0	2	1
COL22A1	0	3	1
COL27A1	0	5	0.590008
COL4A1	1	4	1
COL5A3	0	4	1
CRAMP1L	1	3	0.526231
CRB1	0	5	0.590008
CRYBG3	1	4	1
CSMD2	1	5	1
DCDC1	0	3	1
DIP2B	2	2	0.132639
DLC1	2	2	0.132639
DNAJC14	1	4	1
DOCK8	1	2	0.427833
DPP6	1	4	1
DRD5	0	1	1
DRP2	0	2	1
DYRK1A	1	3	0.526231
E2F8	2	5	0.336141
ECE2	0	5	0.590008
EHBP1L1	1	1	0.309906
EHMT1	0	4	1
EIF4G3	0	3	1
EPG5	0	4	1
EPHA3	0	5	0.590008
EXOC4	0	1	1
F5	1	3	0.526231
FAM13A	1	2	0.427833
FAM178A	1	3	0.526231
FASN	0	5	0.590008
FER1L6	0	5	0.590008
FNDC3B	1	3	0.526231
FRMPD1	1	1	0.309906
FRMPD3	1	2	0.427833
FSCB	1	2	0.427833
FYCO1	1	4	1
GCN1L1	1	2	0.427833
GOLGA3	1	5	1
GPR123	0	2	1
GRIA1	1	2	0.427833
GRIP1	0	5	0.590008
GRM5	1	3	0.526231
GRM8	0	4	1
GSPT2	0	3	1
HECW1	0	7	0.602945
HIVEP2	1	4	1
IFI16	3	2	0.0342407
IFT172	0	5	0.590008
IGDCC4	1	2	0.427833
IGF2BP3	0	2	1
IGSF1	2	3	0.198238
IL1RAP	0	3	1
IPO7	0	3	1
IQGAP1	1	8	1
IQSEC2	1	3	0.526231
ITGA8	1	2	0.427833
ITPR1	1	5	1
ITSN1	0	4	1
JAG1	0	2	1
JAKMIP3	2	2	0.132639
KAT6B	1	2	0.427833
KIAA0100	0	5	0.590008
KIAA0430	0	3	1
KIF21B	0	3	1
KIF3B	2	4	0.26701
LAMA4	1	2	0.427833
LIG1	1	1	0.309906
LMTK2	0	2	1
LRRC16A	1	3	0.526231
MACC1	1	2	0.427833
MAGI3	0	3	1
MAML3	0	4	1
MAMLD1	0	1	1
MAP3K19	0	3	1
MAP7D2	1	3	0.526231
MBD5	0	1	1
MBD6	0	4	1
MED12L	1	4	1
MED13	1	4	1
MEP1A	0	4	1
MICAL3	0	6	0.590537
MLTK	0	2	1
MUC6	0	4	1
MYH11	0	5	0.590008
MYH14	0	4	1
MYO1H	2	2	0.132639
MYO5B	0	0	1
MYT1L	0	4	1
NAA15	0	7	0.602945
NACAD	1	4	1
NCAN	2	4	0.26701
NFAT5	0	4	1
NLGN4X	1	0	0.16875
NLRP1	1	3	0.526231
NLRP9	0	4	1
NOTCH4	1	6	1
NPAS4	0	3	1
NRXN1	1	2	0.427833
NRXN3	0	3	1
NUP153	0	5	0.590008
NUP160	0	3	1
NUP210L	0	4	1
NUP214	1	3	0.526231
NYNRIN	1	5	1
OCRL	1	2	0.427833
OR10G7	0	3	1
PCDHB15	0	3	1
PCDHB7	0	4	1
PCDHGB1	1	5	1
PCDHGB6	1	4	1
PCNX	1	2	0.427833
PCSK5	1	3	0.526231
PDE1C	1	4	1
PEG3	1	2	0.427833
PHEX	0	3	1
PHLPP1	2	3	0.198238
PIK3C2B	2	3	0.198238
PIK3R4	0	2	1
PLXNB3	2	2	0.132639
POTEF	1	2	0.427833
PPFIA3	0	4	1
PRB2	0	4	1
PRDM16	0	4	1
PRRC2C	1	1	0.309906
PSMD2	0	4	1
PTCHD1	0	6	0.590537
RASA1	1	2	0.427833
RASGRP4	1	5	1
RBM27	2	2	0.132639
RBM5	0	4	1
RFX7	1	3	0.526231
RGAG1	2	3	0.198238
RGL2	1	5	1
RGS3	1	4	1
RIF1	0	4	1
RLTPR	0	4	1
RNF40	1	4	1
RPTOR	0	3	1
SCN10A	0	1	1
SETD1B	0	1	1
SETD5	1	3	0.526231
SIPA1L2	0	5	0.590008
SLC26A4	1	2	0.427833
SLC7A14	2	5	0.336141
SLC9A2	1	4	1
SMARCA2	1	4	1
SMCHD1	2	4	0.26701
SMG6	0	3	1
SON	0	5	0.590008
SORL1	1	5	1
SOS1	0	3	1
SOX5	0	4	1
SP100	0	4	1
SPTBN2	2	3	0.198238
SRGAP1	0	6	0.590537
SUPT20H	0	3	1
SYCP2	0	4	1
TAB3	1	3	0.526231
TBC1D26	1	6	1
TDRD1	0	3	1
TGFBR2	1	4	1
TJP2	1	5	1
TOPBP1	1	5	1
TOPORS	0	3	1
TPR	1	6	1
TRIP11	0	6	0.590537
TRO	0	4	1
TSPEAR	1	4	1
TUBGCP6	2	5	0.336141
UBR3	1	5	1
UGT2B11	1	2	0.427833
UNC13B	0	4	1
USP11	3	2	0.0342407
USP6	1	3	0.526231
WDR7	2	4	0.26701
YTHDC2	1	4	1
ZC3H7A	0	3	1
ZEB2	1	3	0.526231
ZFHX2	0	4	1
ZNF106	1	2	0.427833
ZNF160	0	4	1
ZNF329	0	4	1
ZNF347	0	5	0.590008
ZNF423	0	3	1
ZNF578	0	6	0.590537
ZNF594	0	3	1
ZNF611	0	3	1
ZNF676	0	2	1
ZNF711	1	7	1
ZNF808	2	3	0.198238
ZNFX1	0	1	1
ZXDB	0	2	1
ABCB5	0	3	1
ABCB7	1	3	0.526231
ADAM21	0	1	1
ADAMTS10	1	5	1
ADCY10	0	4	1
ADGB	1	2	0.427833
AHI1	1	4	1
AK7	1	3	0.526231
AKAP11	1	4	1
AKAP3	2	1	0.0740506
AKAP4	0	3	1
AKAP9	1	1	0.309906
AKNAD1	0	3	1
ALK	0	3	1
ALOX5	1	3	0.526231
ALPK3	1	2	0.427833
ANK1	0	4	1
ANKRD11	1	1	0.309906
ANKRD17	0	2	1
ANKS1B	0	4	1
ANO2	0	2	1
AP2A1	0	3	1
APOBEC3G	0	5	0.590008
APOBR	0	4	1
AQR	0	3	1
ARHGEF7	2	4	0.26701
ARPP21	1	4	1
ASIC3	2	2	0.132639
ASXL1	1	4	1
ATP13A5	0	4	1
ATP8B3	0	3	1
ATRNL1	0	3	1
BACH1	1	5	1
BAI1	1	3	0.526231
BAZ1B	0	2	1
BCAN	1	3	0.526231
BMPR2	0	2	1
BTAF1	0	1	1
BZRAP1	0	4	1
C3	0	4	1
CACNA1D	0	3	1
CACNB4	2	3	0.198238
CAPN3	0	5	0.590008
CASR	1	3	0.526231
CCDC14	1	2	0.427833
CCDC33	1	3	0.526231
CCDC40	0	4	1
CCDC77	0	3	1
CD163	0	1	1
CDC42BPB	1	4	1
CDH13	0	3	1
CDHR3	1	2	0.427833
CDK5RAP2	0	3	1
CEP152	0	4	1
CEP170	0	6	0.590537
CGB7	0	3	1
CIT	1	3	0.526231
CLASP2	1	2	0.427833
CLASRP	0	3	1
CLK2	0	3	1
CLMN	1	2	0.427833
CLSTN3	0	3	1
CNTN1	2	2	0.132639
COL25A1	0	4	1
COL8A1	2	3	0.198238
CRIPAK	1	2	0.427833
CROCC	0	4	1
CT47B1	0	3	1
CTTNBP2	0	4	1
CUL4B	2	2	0.132639
CUL7	1	3	0.526231
DAAM1	0	2	1
DDX27	1	2	0.427833
DEF6	0	2	1
DENND4B	1	4	1
DENND4C	0	3	1
DHX16	0	2	1
DHX37	1	3	0.526231
DHX9	1	2	0.427833
DICER1	0	2	1
DMKN	0	3	1
DMXL1	0	1	1
DNAJC21	1	4	1
DOCK5	1	0	0.16875
DOCK7	0	4	1
DPCR1	1	4	1
DPP8	1	3	0.526231
DSEL	0	3	1
DUSP27	0	3	1
DZIP1	1	6	1
EGFLAM	0	2	1
EIF3A	1	0	0.16875
EIF4A1	1	4	1
EMC1	1	3	0.526231
ENPP2	2	2	0.132639
EPHA5	0	5	0.590008
EPHB1	0	4	1
EPHB2	0	2	1
EPS15	1	3	0.526231
ERCC6	0	3	1
ERCC6L	1	2	0.427833
ERCC6L2	0	3	1
ESPL1	2	3	0.198238
FAM179B	1	3	0.526231
FAM208A	0	6	0.590537
FAM47A	0	3	1
FAM9A	1	2	0.427833
FAN1	1	2	0.427833
FANCA	1	3	0.526231
FBN3	0	3	1
FBXL20	2	2	0.132639
FBXO46	1	3	0.526231
FHDC1	0	3	1
FOCAD	0	3	1
FOLH1	3	2	0.0342407
FOXK1	0	1	1
GABRB3	0	5	0.590008
GCC2	0	3	1
GFPT2	0	3	1
GPC5	0	3	1
GPR125	0	2	1
GPR133	0	4	1
GRIPAP1	0	1	1
GTF2I	0	1	1
HDAC6	2	1	0.0740506
HECW2	0	2	1
HERC5	0	3	1
HLTF	0	2	1
HNRNPR	0	3	1
HRC	1	5	1
HSPA8	0	4	1
IFITM3	0	2	1
IFNGR1	0	4	1
IGSF9B	0	4	1
IL16	0	5	0.590008
INSR	0	3	1
INTS2	0	2	1
IPO4	1	2	0.427833
IQCA1	1	3	0.526231
ITGA7	0	2	1
ITIH2	0	3	1
ITPR3	0	4	1
JARID2	1	4	1
KCNA6	1	2	0.427833
KCNB2	0	1	1
KCNT2	0	2	1
KDM2A	2	4	0.26701
KDM3A	2	3	0.198238
KDM3B	1	1	0.309906
KDM4B	0	6	0.590537
KDM5C	1	2	0.427833
KIAA0196	1	3	0.526231
KIAA0226	0	3	1
KIAA0226L	1	1	0.309906
KIAA1244	0	5	0.590008
KIAA1429	0	4	1
KIF16B	0	3	1
KIF20B	0	6	0.590537
KIF21A	0	3	1
KIT	0	2	1
KLF5	1	4	1
KNDC1	1	2	0.427833
KRT85	1	2	0.427833
KRTAP4-8	0	3	1
LAMB3	1	4	1
LEPREL1	0	3	1
LIMK1	1	1	0.309906
LINS	0	4	1
LPA	0	4	1
LRCH3	0	3	1
LRIT1	1	1	0.309906
LRP1	0	5	0.590008
LRRCC1	1	0	0.16875
LRRD1	0	2	1
LRSAM1	0	4	1
MADD	1	3	0.526231
MAGEB6	1	0	0.16875
MAP3K6	0	3	1
MAP3K9	1	5	1
MAST1	2	4	0.26701
MAST3	1	2	0.427833
MCF2	0	4	1
MED14	1	2	0.427833
MEI1	1	3	0.526231
MFAP1	0	3	1
MOV10	1	2	0.427833
MROH8	1	4	1
MTDH	0	4	1
MTHFR	0	4	1
MTR	1	2	0.427833
MUC20	2	4	0.26701
MYH4	0	4	1
MYO10	2	2	0.132639
MYO1F	1	3	0.526231
MYO6	0	2	1
MYO7A	0	1	1
MYO9B	2	4	0.26701
MYOM3	0	2	1
NCAPH2	1	2	0.427833
NETO1	1	2	0.427833
NF2	0	1	1
NFASC	2	1	0.0740506
NID1	1	2	0.427833
NIN	0	3	1
NKD2	1	3	0.526231
NLGN1	1	2	0.427833
NLRP4	1	2	0.427833
NOD2	1	3	0.526231
NOS3	1	3	0.526231
NPAP1	0	6	0.590537
NPEPPS	1	2	0.427833
NRAP	0	3	1
NRK	1	3	0.526231
NTRK3	0	4	1
NUP98	1	3	0.526231
NXF1	0	2	1
OSBPL9	0	3	1
OTOF	0	2	1
OTOGL	1	2	0.427833
PAPLN	1	0	0.16875
PBRM1	1	3	0.526231
PCDHA11	0	2	1
PCDHA3	1	4	1
PCDHA5	1	4	1
PCDHA7	3	2	0.0342407
PCDHA8	2	2	0.132639
PCDHB14	1	2	0.427833
PCDHGA1	2	2	0.132639
PCDHGA2	0	3	1
PCIF1	2	2	0.132639
PCNXL3	1	2	0.427833
PCNXL4	1	2	0.427833
PI4KA	1	3	0.526231
PIGG	1	1	0.309906
PIK3C2G	1	2	0.427833
PJA1	0	1	1
PMFBP1	2	3	0.198238
POGZ	1	3	0.526231
POLR2A	0	5	0.590008
POM121	1	2	0.427833
POTEG	1	2	0.427833
PPL	1	4	1
PPP1R12A	0	5	0.590008
PPP1R3A	0	3	1
PPP1R9A	2	2	0.132639
PPP6R2	1	3	0.526231
PREX2	1	2	0.427833
PRR14L	1	1	0.309906
PRRC2B	0	2	1
PTGES3L-AARSD1	1	1	0.309906
PTPRB	1	5	1
PTPRM	2	4	0.26701
PTPRS	0	1	1
PTPRU	1	2	0.427833
PXDN	0	3	1
PZP	1	4	1
RAD21	1	4	1
RAI1	1	3	0.526231
RALGAPA2	1	4	1
RAPGEF4	0	4	1
RASAL2	0	3	1
RC3H2	0	2	1
RERE	1	2	0.427833
REV3L	0	4	1
REXO1	0	2	1
RGS22	0	1	1
ROCK1	1	2	0.427833
RPGRIP1	1	3	0.526231
RPS6KA5	1	1	0.309906
RTEL1	0	2	1
RTN1	0	4	1
RTN2	1	2	0.427833
RTN3	0	5	0.590008
RUNX1T1	1	3	0.526231
SAMD9	0	2	1
SBF1	0	4	1
SCAND3	1	4	1
SCN5A	0	3	1
SCRIB	1	5	1
SH3RF1	0	2	1
SHANK1	1	2	0.427833
SHROOM3	1	2	0.427833
SIM1	1	3	0.526231
SLC22A2	0	2	1
SLC9C1	1	4	1
SLCO2A1	0	3	1
SLFN11	0	3	1
SLIT2	0	4	1
SLITRK5	0	2	1
SMC1A	1	3	0.526231
SMEK1	0	4	1
SMG7	0	2	1
SNAP91	0	5	0.590008
SOGA3	1	3	0.526231
SORBS1	0	5	0.590008
SORCS3	1	2	0.427833
SPATA31A6	2	2	0.132639
SPTAN1	0	5	0.590008
SRGAP2	1	2	0.427833
SSH2	1	3	0.526231
STAG1	3	2	0.0342407
STAG2	0	2	1
STXBP4	0	6	0.590537
SUGP2	0	2	1
TANC1	0	3	1
TANGO6	3	3	0.0606918
TAPBP	0	5	0.590008
TBL1XR1	0	3	1
TDRD5	0	3	1
TENM3	0	2	1
TENM4	1	5	1
TET3	0	3	1
TEX10	1	2	0.427833
TEX14	2	3	0.198238
THSD1	1	1	0.309906
TIE1	2	3	0.198238
TJP1	0	6	0.590537
TMEM51	0	3	1
TMF1	0	2	1
TNK2	1	3	0.526231
TOPAZ1	1	1	0.309906
TPO	0	5	0.590008
TPRN	0	5	0.590008
TRERF1	0	3	1
TRPM7	0	3	1
TYK2	0	4	1
UBE2O	1	3	0.526231
UGT2B10	0	3	1
UNC79	0	3	1
USP4	1	3	0.526231
VWCE	0	2	1
WDPCP	1	2	0.427833
WDR33	0	2	1
WDR52	0	4	1
WDR62	0	2	1
WDR64	0	2	1
WDR65	1	4	1
WHSC1L1	0	3	1
XIRP1	0	2	1
XRN1	0	4	1
ZC3H18	1	5	1
ZCCHC6	0	2	1
ZFC3H1	0	4	1
ZFP36L2	0	3	1
ZFX	1	3	0.526231
ZHX3	1	4	1
ZNF100	0	3	1
ZNF157	0	3	1
ZNF28	1	3	0.526231
ZNF292	0	4	1
ZNF440	1	5	1
ZNF479	1	0	0.16875
ZNF483	1	2	0.427833
ZNF493	1	3	0.526231
ZNF526	1	3	0.526231
ZNF681	0	3	1
ZNF777	0	3	1
ZNF791	1	4	1
ZNF8	1	4	1
ZNF831	0	3	1
ZNF85	0	4	1
ZSCAN5A	0	3	1
ZSCAN5B	0	5	0.590008
A2ML1	0	1	1
AASDH	0	3	1
ABCA9	1	1	0.309906
ABCB1	1	2	0.427833
ABCC4	0	3	1
ABCC5	0	1	1
ACAD11	0	3	1
ACSL4	0	1	1
ACSM4	0	2	1
ADAM15	0	1	1
ADAM9	1	2	0.427833
ADAMTS17	1	2	0.427833
ADAMTS19	2	1	0.0740506
ADAR	0	4	1
ADCY8	0	4	1
ADD1	1	4	1
AFF4	0	1	1
AGAP2	0	1	1
AGAP6	0	1	1
AGBL5	0	2	1
AGO4	0	2	1
AGTPBP1	3	2	0.0342407
AIM1	2	2	0.132639
AKT1	1	2	0.427833
AMBRA1	0	4	1
ANAPC2	0	5	0.590008
ANHX	0	2	1
ANKRD13D	1	1	0.309906
APBA2	0	3	1
ARAP3	0	0	1
ARFGEF1	0	3	1
ARHGAP21	3	3	0.0606918
ARHGAP30	1	2	0.427833
ARHGEF4	1	2	0.427833
ARID4B	0	3	1
ARMCX2	0	4	1
ASCC3	1	2	0.427833
ATN1	0	3	1
ATP10B	2	4	0.26701
ATP1A3	0	3	1
ATP2B1	1	0	0.16875
ATP2B3	1	2	0.427833
ATXN2	0	5	0.590008
BAZ2A	1	0	0.16875
BBS12	0	4	1
BCL9	0	2	1
BICD2	2	3	0.198238
BLM	0	1	1
BOC	0	2	1
BRE	1	1	0.309906
BRF1	1	1	0.309906
C17orf70	0	2	1
C1orf94	1	4	1
C9orf3	1	2	0.427833
CACNA1S	0	2	1
CACNA2D4	0	2	1
CALD1	0	3	1
CAMSAP3	0	2	1
CAMTA1	1	2	0.427833
CAND1	0	1	1
CARF	0	2	1
CASC5	1	0	0.16875
CCDC114	0	3	1
CCDC158	0	3	1
CCDC74A	0	1	1
CCDC74B	0	2	1
CCDC85A	0	2	1
CCDC88B	0	2	1
CD109	1	2	0.427833
CD163L1	0	1	1
CD1E	0	2	1
CD99L2	0	4	1
CDH19	0	2	1
CDH22	0	4	1
CDH7	1	3	0.526231
CDK10	1	5	1
CDK11B	0	2	1
CDKN2A	0	3	1
CEP112	1	2	0.427833
CEP290	1	3	0.526231
CES1	0	1	1
CHD1	1	4	1
CHD5	1	3	0.526231
CHERP	1	3	0.526231
CHL1	0	1	1
CHTF18	0	3	1
CKAP5	0	3	1
CLASP1	0	3	1
CLEC14A	1	2	0.427833
CLSTN2	0	3	1
CLTC	1	2	0.427833
CLUH	0	1	1
CNBD2	0	2	1
CNOT1	0	1	1
CNOT3	0	3	1
CNTN4	0	4	1
CNTNAP3	0	2	1
COBL	1	3	0.526231
COL13A1	0	3	1
COL14A1	1	3	0.526231
COL15A1	2	2	0.132639
COL1A2	1	4	1
COL20A1	0	3	1
COL3A1	1	3	0.526231
COL5A2	0	4	1
CPT1B	0	3	1
CPZ	0	3	1
CRTC1	0	2	1
CSE1L	2	2	0.132639
CSPP1	1	2	0.427833
CTC1	0	1	1
CTCF	1	2	0.427833
CTNNA3	1	5	1
CYFIP1	1	2	0.427833
DACH1	0	2	1
DCAF12L2	0	3	1
DDX11	0	1	1
DENND2A	1	1	0.309906
DENND5B	1	4	1
DHX29	0	3	1
DHX36	0	3	1
DHX38	0	3	1
DIAPH3	2	0	0.0275943
DISP2	0	4	1
DLG3	1	1	0.309906
DLG5	0	4	1
DLGAP3	1	2	0.427833
DMWD	0	3	1
DNAI2	0	2	1
DNAJB14	0	1	1
DPP10	0	3	1
DSG4	1	3	0.526231
DUOX1	0	1	1
EDEM2	0	1	1
EDEM3	0	4	1
EFCAB4B	1	3	0.526231
EFCAB5	0	1	1
EFCAB6	0	2	1
EIF4ENIF1	1	1	0.309906
ENPEP	0	2	1
EPB41	0	2	1
EPB41L4B	0	2	1
EPC1	0	4	1
EPHA8	1	2	0.427833
EPHB6	1	2	0.427833
EPRS	1	3	0.526231
ERBB4	0	3	1
ESRP1	1	2	0.427833
ESYT2	0	3	1
EVC2	1	1	0.309906
EVI5L	0	1	1
EXOC3L4	0	2	1
EZH1	1	4	1
EZR	0	3	1
FAM120A	2	1	0.0740506
FAM133A	0	1	1
FAM182B	0	0	1
FAM184A	1	5	1
FAM21C	0	4	1
FAM227A	1	3	0.526231
FAM49A	0	4	1
FAM65B	0	4	1
FAS	2	3	0.198238
FASTKD1	0	3	1
FBXO11	1	3	0.526231
FCGR3A	0	1	1
FCRL5	0	4	1
FHOD1	1	2	0.427833
FIG4	0	3	1
FKBP10	0	3	1
FMO5	0	3	1
FMR1	1	4	1
FN1	0	2	1
FOXRED2	0	2	1
FRG1	0	1	1
FRMD4A	1	1	0.309906
FRMPD2	1	4	1
FSHR	0	1	1
FTCD	1	3	0.526231
GAD1	1	4	1
GAPVD1	1	4	1
GHR	0	5	0.590008
GLI2	0	2	1
GMEB1	0	2	1
GNPTAB	1	2	0.427833
GOLGA2	0	1	1
GPR115	1	3	0.526231
GPR124	1	4	1
GPR149	1	3	0.526231
GPR50	0	1	1
GPR64	0	3	1
GPRASP2	0	2	1
GRAMD4	1	3	0.526231
GREB1L	1	4	1
GRIA2	0	2	1
GRIK1	0	3	1
GRIN2A	0	2	1
GRIN3A	0	3	1
GRM4	2	1	0.0740506
GRM7	0	2	1
GUCY2F	0	4	1
HAP1	0	5	0.590008
HBS1L	0	3	1
HDAC5	0	0	1
HEATR5B	0	3	1
HECTD2	0	2	1
HEPH	1	3	0.526231
HIPK1	0	1	1
HK1	0	2	1
HK2	0	4	1
HMHA1	0	4	1
HMMR	1	1	0.309906
IDE	0	2	1
IKZF2	1	2	0.427833
IL3RA	0	2	1
IMMT	1	3	0.526231
IMPG2	0	3	1
ING1	0	2	1
INPP4B	0	5	0.590008
INTS1	0	3	1
INTS3	0	2	1
INTS4	0	2	1
IPO9	2	1	0.0740506
IQCH	0	2	1
IRGQ	1	1	0.309906
ITCH	1	1	0.309906
ITGA10	2	1	0.0740506
ITGA9	0	2	1
ITGAM	0	5	0.590008
ITIH6	3	2	0.0342407
ITPKC	1	0	0.16875
JAKMIP1	0	1	1
KAT6A	1	2	0.427833
KDM4C	0	6	0.590537
KIAA0556	0	5	0.590008
KIAA0922	0	0	1
KIAA1211	0	2	1
KIAA1377	0	3	1
KIF13A	0	2	1
KIF5B	0	4	1
KLHL1	0	4	1
KMT2E	1	4	1
KRTAP4-9	0	1	1
L1CAM	0	2	1
LAMB2	0	3	1
LAMC3	1	2	0.427833
LARP4	1	1	0.309906
LCT	0	2	1
LIG4	1	4	1
LILRB2	1	1	0.309906
LMF2	0	1	1
LOXHD1	0	2	1
LPHN1	0	2	1
LPIN2	0	4	1
LRCH2	1	2	0.427833
LRFN1	0	4	1
LRRC16B	0	1	1
LRRC37B	0	2	1
LRRC43	0	3	1
LRRK1	0	5	0.590008
LRRTM3	1	2	0.427833
LTBP2	1	2	0.427833
MAGEB10	0	4	1
MAGEE1	1	1	0.309906
MAGT1	1	2	0.427833
MAP4K3	0	3	1
MAPK8IP3	1	2	0.427833
2021-03-06	2	4	0.26701
MARK1	2	2	0.132639
MASP1	1	0	0.16875
MB21D2	0	6	0.590537
MCF2L2	1	3	0.526231
MCM10	0	4	1
MED17	1	4	1
MEF2A	1	2	0.427833
MEGF11	1	2	0.427833
MGAT5	0	1	1
MICALL2	1	3	0.526231
MLH1	1	2	0.427833
MLLT10	0	2	1
MN1	1	2	0.427833
MOV10L1	2	4	0.26701
MRVI1	0	3	1
MST1	2	2	0.132639
MTIF2	0	2	1
MUC1	0	3	1
MUC12	0	2	1
MYF6	0	3	1
MYLK	0	2	1
MYO18A	0	3	1
MYO18B	0	2	1
MYO7B	3	0	0.00436619
MYOF	0	3	1
MYPN	1	3	0.526231
NACA	1	1	0.309906
NAF1	0	2	1
NAT10	1	2	0.427833
NAV1	0	2	1
NBR1	0	1	1
NCOA1	1	2	0.427833
NCOA6	2	4	0.26701
NEDD4L	1	3	0.526231
NEK8	0	2	1
NEMF	0	3	1
NFATC2	1	3	0.526231
NKTR	0	4	1
NLN	1	4	1
NLRP12	0	3	1
NOL6	0	2	1
NOS2	2	1	0.0740506
NPIPB15	0	6	0.590537
NRD1	0	3	1
NRXN2	0	1	1
NUBPL	1	3	0.526231
NYAP2	0	2	1
OBSL1	1	4	1
OPRM1	0	4	1
OR1S1	0	1	1
OR5H1	2	2	0.132639
OTOG	0	2	1
PABPC3	0	2	1
PAXIP1	0	0	1
PCDH10	0	2	1
PCDH17	2	3	0.198238
PCDHA1	0	0	1
PCDHA6	1	2	0.427833
PCDHB11	1	5	1
PCDHGA6	0	2	1
PCDHGA8	0	3	1
PCSK4	1	3	0.526231
PDE4B	1	1	0.309906
PDS5A	0	2	1
PDZD8	0	3	1
PDZRN4	1	3	0.526231
PFAS	1	4	1
PHF12	0	3	1
PIBF1	0	2	1
PIK3C3	0	4	1
PIKFYVE	0	1	1
PIP5K1C	0	5	0.590008
PITPNM1	0	2	1
PIWIL1	0	3	1
PKDREJ	1	0	0.16875
PLA2G4F	0	2	1
PLEKHD1	0	4	1
PLEKHG4	0	3	1
PLEKHG5	0	2	1
PLK4	0	2	1
PLXNA2	0	4	1
PLXNB1	1	5	1
PMS1	0	1	1
POLA1	1	2	0.427833
POLR3E	1	2	0.427833
PORCN	1	1	0.309906
POU4F1	1	3	0.526231
PPAP2B	0	3	1
PPIP5K2	1	3	0.526231
PRDM5	1	3	0.526231
PRICKLE2	0	1	1
PRKCA	1	2	0.427833
PRKCI	0	5	0.590008
PROX1	0	3	1
PSG3	0	1	1
PSG6	1	4	1
PSG9	0	0	1
PWP2	1	4	1
RABGAP1L	1	2	0.427833
RALGAPB	0	3	1
RAPH1	0	2	1
RASGRF1	2	1	0.0740506
RASIP1	1	4	1
RBL1	1	2	0.427833
RBM15	0	1	1
RBM6	1	5	1
RECQL4	0	3	1
REST	0	1	1
RGPD4	0	4	1
RGS12	0	1	1
RHPN1	0	2	1
RILPL1	0	4	1
RNF111	1	2	0.427833
RNF123	0	1	1
RNF168	0	3	1
ROR2	3	1	0.0154624
RPGRIP1L	0	3	1
RPS6KA6	0	5	0.590008
RRBP1	2	2	0.132639
RRN3	0	4	1
RRP12	0	2	1
RUFY3	0	2	1
RUNX2	0	2	1
RUSC2	1	3	0.526231
SALL1	1	1	0.309906
SAP130	2	4	0.26701
SASH1	0	3	1
SBNO2	0	3	1
SCAF4	1	2	0.427833
SCN2A	1	3	0.526231
SCN4A	0	3	1
SEC24C	1	2	0.427833
SEC31A	0	4	1
SEL1L2	0	1	1
SEMA3A	0	3	1
SEMA4B	1	4	1
SETDB1	1	5	1
SGSM1	1	4	1
SGSM3	0	3	1
SH3TC1	2	5	0.336141
SHROOM4	2	2	0.132639
SIGLEC10	2	3	0.198238
SIMC1	0	2	1
SIRPB1	0	6	0.590537
SKOR1	0	6	0.590537
SLC12A5	1	2	0.427833
SLC26A8	0	3	1
SLC38A10	0	3	1
SLC44A2	1	3	0.526231
SLC4A10	0	4	1
SLC4A3	0	1	1
SLC4A4	0	2	1
SLC6A17	1	2	0.427833
SLC9A1	1	3	0.526231
SLITRK6	0	3	1
SLX4	1	3	0.526231
SMC2	1	1	0.309906
SNCAIP	0	1	1
SNED1	0	4	1
SNTG2	1	3	0.526231
SOCS3	1	1	0.309906
SPATA31E1	1	2	0.427833
SPHK2	0	1	1
SPTY2D1	1	2	0.427833
SRRT	0	4	1
STAG3	1	3	0.526231
STARD8	0	3	1
STARD9	0	2	1
SUPT16H	0	3	1
SYDE2	0	2	1
SYNE3	0	4	1
SYNGAP1	1	1	0.309906
SYNPO	2	3	0.198238
SYT14	0	2	1
T	0	3	1
TAOK2	0	4	1
TBX22	0	1	1
TCF25	0	4	1
TDRD12	0	1	1
TET2	0	3	1
TEX11	0	3	1
TIAM1	2	1	0.0740506
TLR2	1	1	0.309906
TMEM132C	0	3	1
TMEM132E	0	2	1
TMTC3	0	3	1
TNKS2	0	1	1
TNN	0	4	1
TNRC6A	0	4	1
TNRC6C	1	2	0.427833
TNS1	0	4	1
TNS3	1	2	0.427833
TONSL	0	3	1
TRAF2	1	0	0.16875
TRAF3	0	3	1
TRIM51	0	2	1
TRIM7	0	2	1
TRIM77	1	2	0.427833
TRMT2A	1	2	0.427833
TRMT2B	0	1	1
TRPC7	1	1	0.309906
TRPM2	1	1	0.309906
TRPM4	0	2	1
TRPS1	2	1	0.0740506
TSHZ3	1	1	0.309906
TSPYL5	1	2	0.427833
TTC21B	1	2	0.427833
TTC30B	0	2	1
TTF2	2	3	0.198238
TTLL13	0	3	1
TTLL7	0	1	1
TXLNA	2	3	0.198238
UBR2	0	3	1
UBXN4	0	3	1
UHRF2	0	3	1
UPF2	1	3	0.526231
USP1	1	2	0.427833
USP20	0	2	1
USP21	0	1	1
USP32	2	2	0.132639
USP54	0	3	1
VAC14	0	4	1
VCPIP1	1	3	0.526231
VEGFC	0	4	1
VPS52	0	3	1
VWA2	1	1	0.309906
VWA3A	0	3	1
VWA5B2	1	2	0.427833
WBSCR17	0	4	1
WDR17	0	2	1
WDR90	1	3	0.526231
XKR4	0	3	1
XPO1	1	2	0.427833
YEATS2	2	2	0.132639
ZBBX	3	2	0.0342407
ZBTB20	0	1	1
ZC3H12A	0	4	1
ZC3H12B	0	3	1
ZC3H4	0	4	1
ZC3H7B	0	2	1
ZCCHC11	1	3	0.526231
ZCCHC8	0	1	1
ZFP36	0	4	1
ZFYVE9	2	0	0.0275943
ZKSCAN2	0	2	1
ZNF148	0	2	1
ZNF226	0	2	1
ZNF335	1	2	0.427833
ZNF33A	0	2	1
ZNF433	0	2	1
ZNF462	0	2	1
ZNF468	1	1	0.309906
ZNF484	0	3	1
ZNF544	2	4	0.26701
ZNF568	0	4	1
ZNF569	0	3	1
ZNF609	0	4	1
ZNF626	0	3	1
ZNF646	0	5	0.590008
ZNF780A	1	3	0.526231
ZNF804B	0	5	0.590008
ZNF813	0	2	1
ZNF836	1	4	1
ZRANB2	1	3	0.526231
ZSCAN32	0	2	1
ZSWIM4	2	0	0.0275943
ZZEF1	1	3	0.526231
A2M	0	3	1
AARS	0	2	1
ABCA10	1	0	0.16875
ABCA5	0	3	1
ABCA8	0	4	1
ABCC8	0	2	1
ABCD4	0	3	1
ABCF3	0	2	1
ABHD13	1	1	0.309906
ABHD8	0	2	1
ABL2	0	1	1
ACAP2	0	3	1
ACHE	0	2	1
ACRC	0	3	1
ACSBG1	1	2	0.427833
ACSS1	0	2	1
ACTC1	0	5	0.590008
ACTN4	0	2	1
ACVR2A	0	2	1
ADAM19	0	0	1
ADAM7	1	1	0.309906
ADAMTS1	0	3	1
ADAMTS14	0	4	1
ADAMTS2	0	1	1
ADAMTS3	0	3	1
ADCY1	1	2	0.427833
ADCY2	0	3	1
ADCY4	0	4	1
ADRBK1	1	1	0.309906
AEBP1	1	2	0.427833
AIFM3	0	1	1
AJUBA	0	2	1
AKAP7	3	0	0.00436619
ALAS2	1	1	0.309906
ALDH1L1	0	4	1
ALPK1	1	3	0.526231
ALS2	0	3	1
AMPD1	0	3	1
ANKLE2	0	3	1
ANKRD24	1	2	0.427833
ANKRD31	1	2	0.427833
ANKRD44	1	3	0.526231
ANKRD62	0	3	1
ANLN	0	2	1
ANO4	1	2	0.427833
ANO9	3	0	0.00436619
AP4E1	0	1	1
APAF1	1	3	0.526231
APBB1	0	1	1
APLP1	1	2	0.427833
ARAP2	0	0	1
ARHGAP11A	1	2	0.427833
ARHGEF12	1	1	0.309906
ARMC5	0	3	1
ASAP1	0	4	1
ASIC2	0	1	1
ASMTL	1	1	0.309906
ASTN2	1	1	0.309906
ASXL2	1	2	0.427833
ATHL1	0	1	1
ATP11A	1	0	0.16875
ATP13A2	0	3	1
ATP2B2	0	3	1
ATP2B4	1	3	0.526231
ATP2C1	1	1	0.309906
ATP7A	1	2	0.427833
ATP7B	0	4	1
ATP8B1	0	2	1
ATXN2L	0	3	1
B2M	0	2	1
BAG5	0	4	1
BAG6	0	2	1
BANK1	0	2	1
BAZ1A	0	1	1
BCLAF1	0	4	1
BCR	0	1	1
BEGAIN	0	3	1
BEST1	0	2	1
BGN	0	2	1
BIRC5	2	0	0.0275943
BMP1	0	1	1
BNC2	0	4	1
BRD1	0	3	1
BRD2	0	3	1
BRD7	1	2	0.427833
BRPF3	0	1	1
BSG	0	3	1
BTBD7	0	4	1
BTK	0	3	1
C10orf12	0	2	1
C10orf90	0	2	1
C11orf63	0	3	1
C12orf4	0	0	1
C12orf43	0	3	1
C14orf159	0	1	1
C15orf39	0	1	1
C16orf96	0	2	1
C19orf26	1	1	0.309906
C1orf170	0	2	1
C2orf71	0	1	1
C2orf78	0	4	1
C3orf70	0	5	0.590008
C7orf63	0	3	1
C9orf131	1	1	0.309906
CACNA2D1	0	2	1
CAPN13	1	1	0.309906
CAPN9	1	1	0.309906
CASC3	1	3	0.526231
CASP5	0	3	1
CASS4	0	1	1
CC2D2A	0	5	0.590008
CCDC105	0	2	1
CCDC120	0	3	1
CCDC135	0	4	1
CCDC144A	0	2	1
CCDC171	1	2	0.427833
CCDC38	1	3	0.526231
CCDC39	0	1	1
CCNT2	0	2	1
CCP110	0	2	1
CD1A	0	2	1
CDC5L	1	2	0.427833
CDCA2	1	4	1
CDH4	2	0	0.0275943
CDH9	1	2	0.427833
CDKL5	0	0	1
CDT1	0	2	1
CEBPZ	1	1	0.309906
CELF3	0	2	1
CENPB	0	2	1
CEP104	0	4	1
[truncated: 13,833 more rows]
