# Supplementary material for: A New HPV score System Predicts the Survival of Patients With Cervical Cancers
Source: Front Genet. 2021 Dec 1;12:747090. doi: 10.3389/fgene.2021.747090 (PMC8672055; doi:10.3389/fgene.2021.747090)
Supplement: Supplementary file 12 [file Table13.XLSX]

## Sheet: SupplementaryTable11_alluvial
	time	status	HPVscore	HPVscoreGroup	HPVtype	HPVcluster
TCGA-2W-A8YY	17.51	LIVING	1.4925	high	HPV_no	2
TCGA-4J-AA1J	17.81	LIVING	-0.795852	low	HPV_no	1
TCGA-BI-A0VR	49.44	LIVING	-0.942717	low	HPVplus	1
TCGA-BI-A0VS	57	LIVING	0.0743691	low	HPV_int	3
TCGA-BI-A20A	23.65	LIVING	-0.118037	low	HPV_int	1
TCGA-C5-A0TN	11.43	DECEASED	1.44055	high	HPV_int	2
TCGA-C5-A1BJ	144.05	LIVING	-0.789516	low	HPV_int	1
TCGA-C5-A1BL	173.16	LIVING	-0.821966	low	HPV_int	1
TCGA-C5-A1BM	82.79	DECEASED	-1.6573	low	HPV_int	1
TCGA-C5-A1M5	67.41	DECEASED	-1.0221	low	HPV_int	1
TCGA-C5-A1M6	31.37	DECEASED	0.826326	low	HPV_int	3
TCGA-C5-A1M7	46.29	LIVING	-0.461693	low	HPV_int	2
TCGA-C5-A1M8	30.19	LIVING	-1.51043	low	HPV_int	3
TCGA-C5-A1M9	34.99	DECEASED	1.60255	high	HPV_int	3
TCGA-C5-A1ME	57.69	LIVING	1.13853	low	HPV_int	3
TCGA-C5-A1MF	53.12	LIVING	0.939823	low	HPV_int	3
TCGA-C5-A1MH	38.96	DECEASED	-0.785514	low	HPV_int	1
TCGA-C5-A1MI	35.58	DECEASED	0.245513	low	HPV_int	2
TCGA-C5-A1MJ	0.46	DECEASED	1.52005	high	HPV_int	2
TCGA-C5-A1MK	2.43	DECEASED	-1.04806	low	HPV_int	2
TCGA-C5-A1ML	20.89	DECEASED	-0.479937	low	HPVplus	3
TCGA-C5-A1MN	40.9	DECEASED	-0.727793	low	HPV_int	3
TCGA-C5-A1MP	3.58	LIVING	-0.966046	low	HPV_int	1
TCGA-C5-A2LS	44.19	LIVING	0.917842	low	HPV_int	2
TCGA-C5-A2LT	73.13	LIVING	1.27566	high	HPV_int	2
TCGA-C5-A2LV	73.39	LIVING	1.28763	high	HPV_int	3
TCGA-C5-A2LX	82.98	LIVING	0.253212	low	HPV_int	1
TCGA-C5-A2LY	78.29	LIVING	0.214655	low	HPV_int	3
TCGA-C5-A2LZ	100.07	DECEASED	-1.30532	low	HPVplus	1
TCGA-C5-A2M1	38.4	LIVING	1.54256	high	HPV_int	2
TCGA-C5-A2M2	33.21	DECEASED	1.15784	high	HPVplus	2
TCGA-C5-A3HE	18	LIVING	1.29255	high	HPV_int	2
TCGA-C5-A3HF	17.84	DECEASED	-0.0500119	low	HPV_int	2
TCGA-C5-A3HL	20.4	LIVING	-0.950813	low	HPVplus	1
TCGA-C5-A7CG	210.51	LIVING	-0.412448	low	HPV_int	1
TCGA-C5-A7CH	154.2	LIVING	-1.09737	low	HPVplus	1
TCGA-C5-A7CJ	101.74	DECEASED	-1.26581	low	HPVplus	1
TCGA-C5-A7CK	134.23	DECEASED	-0.656475	low	HPV_int	1
TCGA-C5-A7CL	15.47	DECEASED	-0.335448	low	HPV_int	1
TCGA-C5-A7CM	20.34	LIVING	1.11268	low	HPV_int	2
TCGA-C5-A7CO	147.24	LIVING	-1.03431	low	HPV_no	1
TCGA-C5-A7UC	17.18	DECEASED	0.339706	low	HPV_no	2
TCGA-C5-A7UE	155.65	LIVING	-1.49444	low	HPV_int	1
TCGA-C5-A7UH	131.01	LIVING	-0.46436	low	HPV_no	1
TCGA-C5-A7UI	94.88	DECEASED	0.21909	low	HPV_no	3
TCGA-C5-A7X3	9.33	DECEASED	1.28716	high	HPV_no	2
TCGA-C5-A7X5	13.6	DECEASED	0.458905	low	HPV_no	2
TCGA-C5-A7X8	2.73	LIVING	1.08991	low	HPV_no	3
TCGA-C5-A7XC	50.95	LIVING	-0.902193	low	HPV_no	3
TCGA-C5-A8XH	45.8	DECEASED	0.0496665	low	HPV_no	3
TCGA-C5-A8XI	8.34	LIVING	-0.244473	low	HPV_no	1
TCGA-C5-A8XJ	146.75	LIVING	-0.0096331	low	HPV_no	2
TCGA-C5-A8XK	99.84	LIVING	0.751207	low	HPV_no	3
TCGA-C5-A8YQ	23.49	DECEASED	-0.570313	low	HPV_no	2
TCGA-C5-A8YR	27.5	DECEASED	2.03095	high	HPV_no	2
TCGA-C5-A8YT	20.8	DECEASED	1.52214	high	HPV_no	2
TCGA-C5-A8ZZ	20.89	LIVING	-1.00536	low	HPV_no	1
TCGA-C5-A907	14.72	LIVING	1.34889	high	HPV_no	3
TCGA-DG-A2KH	1.12	LIVING	1.21825	high	HPV_int	3
TCGA-DG-A2KJ	95.04	LIVING	1.53303	high	HPV_int	3
TCGA-DG-A2KK	82	LIVING	0.594997	low	HPV_int	2
TCGA-DG-A2KL	44.91	LIVING	-1.10463	low	HPVplus	1
TCGA-DG-A2KM	63.93	LIVING	-1.21374	low	HPV_int	1
TCGA-DR-A0ZL	87.68	LIVING	-0.425024	low	HPVplus	1
TCGA-DR-A0ZM	58.84	LIVING	-1.1191	low	HPV_no	1
TCGA-DS-A0VK	36.73	DECEASED	-0.296597	low	HPV_int	3
TCGA-DS-A0VL	55.58	DECEASED	-0.740743	low	HPV_int	1
TCGA-DS-A0VM	117.9	LIVING	0.440886	low	HPV_int	2
TCGA-DS-A0VN	118.56	LIVING	-0.931876	low	HPV_int	3
TCGA-DS-A3LQ	22.96	LIVING	-0.961607	low	HPV_int	1
TCGA-DS-A5RQ	16.82	LIVING	-1.40657	low	HPVplus	1
TCGA-DS-A7WF	16.16	DECEASED	1.58527	high	HPV_no	2
TCGA-DS-A7WH	17.51	LIVING	1.51567	high	HPV_no	2
TCGA-DS-A7WI	8.28	DECEASED	0.463012	low	HPV_no	2
TCGA-EA-A1QS	39.52	LIVING	0.806393	low	HPV_int	2
TCGA-EA-A1QT	40.83	LIVING	-0.767989	low	HPV_int	3
TCGA-EA-A3HQ	37.32	LIVING	-1.11135	low	HPV_int	1
TCGA-EA-A3HR	30.88	LIVING	-1.40186	low	HPV_int	3
TCGA-EA-A3HS	31.5	LIVING	-1.52477	low	HPV_no	1
TCGA-EA-A3HT	31.34	LIVING	-1.16066	low	HPVplus	1
TCGA-EA-A3QD	13.04	LIVING	-0.611267	low	HPV_int	1
TCGA-EA-A3QE	25	LIVING	-1.61195	low	HPV_int	1
TCGA-EA-A3Y4	36.86	LIVING	1.38912	high	HPV_int	2
TCGA-EA-A410	26.38	LIVING	1.36402	high	HPV_no	2
TCGA-EA-A411	24.54	LIVING	-1.00263	low	HPVplus	1
TCGA-EA-A439	31.7	LIVING	0.969693	low	HPV_int	3
TCGA-EA-A43B	25.99	LIVING	1.23098	high	HPVplus	3
TCGA-EA-A44S	12.12	LIVING	-1.19173	low	HPV_int	3
TCGA-EA-A4BA	24.8	LIVING	1.31707	high	HPV_no	1
TCGA-EA-A50E	7.46	DECEASED	-0.877821	low	HPV_int	1
TCGA-EA-A556	14.88	LIVING	1.61228	high	HPV_no	2
TCGA-EA-A5FO	26.77	LIVING	0.106351	low	HPV_int	2
TCGA-EA-A5O9	25.89	LIVING	-0.938904	low	HPVplus	1
TCGA-EA-A5ZD	27.27	LIVING	-1.02161	low	HPV_int	1
TCGA-EA-A5ZE	27.23	LIVING	0.777549	low	HPV_int	2
TCGA-EA-A5ZF	27.2	LIVING	0.957434	low	HPV_int	2
TCGA-EA-A6QX	23.98	LIVING	-0.855569	low	HPV_int	1
TCGA-EA-A78R	13.47	LIVING	-0.338098	low	HPV_int	1
TCGA-EA-A97N	0.36	LIVING	-1.30244	low	HPV_no	1
TCGA-EK-A2GZ	12.58	LIVING	-0.306734	low	HPV_int	2
TCGA-EK-A2H0	60.68	LIVING	0.152508	low	HPV_int	3
TCGA-EK-A2H1	26.25	LIVING	0.994884	low	HPV_int	2
TCGA-EK-A2IP	6.64	LIVING	-0.506731	low	HPV_int	1
TCGA-EK-A2PG	1.51	LIVING	-0.804243	low	HPV_int	3
TCGA-EK-A2PI	19.25	LIVING	-0.421277	low	HPV_int	3
TCGA-EK-A2PK	0.39	LIVING	1.74619	high	HPV_int	2
TCGA-EK-A2PL	0.43	LIVING	-1.21182	low	HPV_int	1
TCGA-EK-A2PM	0.59	LIVING	-0.322986	low	HPV_no	3
TCGA-EK-A2R7	0.89	LIVING	0.539421	low	HPV_int	2
TCGA-EK-A2R8	1.45	LIVING	1.69534	high	HPV_int	2
TCGA-EK-A2R9	0.13	LIVING	0.686838	low	HPVplus	2
TCGA-EK-A2RA	40.93	LIVING	-0.166289	low	HPV_int	1
TCGA-EK-A2RB	0.3	LIVING	-1.2944	low	HPV_int	1
TCGA-EK-A2RC	4.24	LIVING	-1.11201	low	HPV_int	1
TCGA-EK-A2RE	1.87	LIVING	-1.76399	low	HPV_int	1
TCGA-EK-A2RJ	1.74	LIVING	0.659104	low	HPV_int	2
TCGA-EK-A2RK	0.43	LIVING	0.315708	low	HPV_int	3
TCGA-EK-A2RL	47.73	DECEASED	1.01391	low	HPV_int	2
TCGA-EK-A2RM	1.64	LIVING	0.746602	low	HPV_int	3
TCGA-EK-A2RN	2.33	LIVING	-1.28045	low	HPVplus	1
TCGA-EK-A2RO	0.07	LIVING	-0.381835	low	HPV_int	2
TCGA-EK-A3GJ	0.1	LIVING	0.611246	low	HPV_int	3
TCGA-EK-A3GK	0.49	LIVING	0.262656	low	HPV_int	2
TCGA-EK-A3GM	0	LIVING	1.00437	low	HPV_int	3
TCGA-EK-A3GN	0.89	LIVING	0.623373	low	HPV_int	2
TCGA-EX-A1H5	20.34	LIVING	-0.877427	low	HPV_int	1
TCGA-EX-A3L1	15.21	LIVING	1.04416	low	HPV_int	3
TCGA-EX-A449	14.68	LIVING	1.42711	high	HPV_no	2
TCGA-EX-A69L	19.78	LIVING	0.223661	low	HPV_int	1
TCGA-EX-A69M	8.31	DECEASED	0.672472	low	HPV_int	3
TCGA-EX-A8YF	15.54	LIVING	1.09487	low	HPV_no	1
TCGA-FU-A23K	12.22	LIVING	1.13636	low	HPV_int	3
TCGA-FU-A23L	23.82	LIVING	-0.636557	low	HPV_int	3
TCGA-FU-A2QG	19.02	LIVING	-1.71361	low	HPVplus	1
TCGA-FU-A3EO	16.1	LIVING	1.15482	low	HPVplus	2
TCGA-FU-A3HY	31.34	LIVING	-1.33124	low	HPV_int	1
TCGA-FU-A3HZ	36.24	LIVING	0.952097	low	HPV_no	2
TCGA-FU-A3NI	20.96	DECEASED	-0.470962	low	HPVplus	3
TCGA-FU-A3TQ	26.12	LIVING	-1.3248	low	HPVplus	1
TCGA-FU-A3TX	1.48	LIVING	-0.0790253	low	HPV_int	2
TCGA-FU-A3WB	16.13	LIVING	-0.250374	low	HPV_int	3
TCGA-FU-A3YQ	28.29	LIVING	-0.957566	low	HPV_int	1
TCGA-FU-A40J	13.99	LIVING	1.2853	high	HPV_int	2
TCGA-FU-A57G	35.41	LIVING	1.82689	high	HPV_no	2
TCGA-FU-A5XV	10.55	LIVING	-1.84101	low	HPV_int	1
TCGA-FU-A770	1.12	LIVING	1.05865	low	HPV_int	2
TCGA-GH-A9DA	17.74	LIVING	1.19214	high	HPV_no	3
TCGA-HG-A2PA	25.39	DECEASED	-0.548844	low	HPV_int	1
TCGA-HM-A3JJ	21.65	DECEASED	-0.803076	low	HPV_int	3
TCGA-HM-A3JK	20.76	LIVING	-0.43124	low	HPV_int	1
TCGA-HM-A4S6	14.91	LIVING	-0.533206	low	HPVplus	1
TCGA-HM-A6W2	9.43	LIVING	1.56195	high	HPV_no	2
TCGA-IR-A3L7	147.27	LIVING	-0.981716	low	HPV_int	1
TCGA-IR-A3LA	137.06	LIVING	0.967688	low	HPV_no	3
TCGA-IR-A3LB	66.75	DECEASED	0.936337	low	HPV_int	3
TCGA-IR-A3LC	129.27	LIVING	-0.084712	low	HPV_int	1
TCGA-IR-A3LF	96.88	LIVING	0.937973	low	HPVplus	2
TCGA-IR-A3LH	78.65	LIVING	1.31131	high	HPV_int	3
TCGA-IR-A3LI	81.9	LIVING	0.810932	low	HPV_int	2
TCGA-IR-A3LK	29.83	DECEASED	0.305062	low	HPV_int	3
TCGA-IR-A3LL	36.33	LIVING	-0.627676	low	HPVplus	1
TCGA-JW-A5VG	27.4	LIVING	1.18107	high	HPV_int	2
TCGA-JW-A5VH	3.29	DECEASED	1.41392	high	HPV_no	2
TCGA-JW-A5VI	24.54	LIVING	-0.521426	low	HPV_int	1
TCGA-JW-A5VJ	21.42	LIVING	-1.43323	low	HPV_int	1
TCGA-JW-A5VK	20.47	LIVING	0.0590922	low	HPV_int	2
TCGA-JW-A5VL	15.57	LIVING	0.114601	low	HPV_int	2
TCGA-JW-A69B	28.35	LIVING	1.27088	high	HPV_int	2
TCGA-JW-A852	8.28	DECEASED	-0.271807	low	HPV_no	2
TCGA-JW-AAVH	18.13	LIVING	-1.68792	low	HPV_no	1
TCGA-JX-A3PZ	21.09	DECEASED	1.53371	high	HPV_int	2
TCGA-JX-A3Q0	209.43	LIVING	-0.661637	low	HPV_int	1
TCGA-JX-A3Q8	44.58	LIVING	1.28527	high	HPVplus	1
TCGA-JX-A5QV	20.89	LIVING	-1.20623	low	HPV_int	1
TCGA-LP-A4AU	11.27	LIVING	-0.820897	low	HPV_int	1
TCGA-LP-A4AV	0	LIVING	0.525995	low	HPVplus	2
TCGA-LP-A4AW	0.89	LIVING	-0.587534	low	HPV_int	1
TCGA-LP-A4AX	12.48	LIVING	1.67479	high	HPV_int	2
TCGA-LP-A5U2	0.3	LIVING	0.14342	low	HPV_int	2
TCGA-LP-A5U3	0.82	LIVING	-0.552035	low	HPV_int	3
TCGA-LP-A7HU	13.34	LIVING	0.802824	low	HPV_int	3
TCGA-MA-AA3W	22.5	LIVING	0.0822773	low	HPV_no	1
TCGA-MA-AA3X	20.27	LIVING	-1.41786	low	HPV_no	1
TCGA-MA-AA3Y	17.81	LIVING	0.611485	low	HPV_no	3
TCGA-MA-AA41	9.17	LIVING	-0.55123	low	HPV_no	2
TCGA-MA-AA42	8.51	LIVING	-0.0578232	low	HPV_no	3
TCGA-MA-AA43	11.37	LIVING	-0.233685	low	HPV_no	1
TCGA-MU-A51Y	28.06	LIVING	-1.28568	low	HPV_int	1
TCGA-MU-A5YI	34.59	LIVING	-0.334819	low	HPV_int	3
TCGA-MU-A8JM	19.94	LIVING	-0.678251	low	HPV_no	1
TCGA-MY-A5BD	54.76	LIVING	0.219804	low	HPV_int	2
TCGA-MY-A5BE	35.02	LIVING	0.526349	low	HPV_int	2
TCGA-MY-A5BF	20.83	LIVING	-0.475343	low	HPVplus	1
TCGA-MY-A913	17.21	LIVING	0.916537	low	HPV_no	3
TCGA-PN-A8MA	2.96	LIVING	0.902093	low	HPV_no	3
TCGA-Q1-A5R1	15.57	LIVING	1.2054	high	HPVplus	2
TCGA-Q1-A5R2	16.39	LIVING	-1.17192	low	HPV_int	1
TCGA-Q1-A5R3	15.93	LIVING	-0.564599	low	HPV_int	1
TCGA-Q1-A6DT	9.03	DECEASED	0.694854	low	HPV_int	3
TCGA-Q1-A6DV	16.13	LIVING	1.27461	high	HPV_int	2
TCGA-Q1-A6DW	17.54	LIVING	-1.21988	low	HPV_int	1
TCGA-Q1-A73O	14.06	LIVING	0.363205	low	HPV_int	1
TCGA-Q1-A73P	15.87	LIVING	1.01154	low	HPV_int	2
TCGA-Q1-A73Q	9.33	LIVING	-1.03387	low	HPV_int	3
TCGA-Q1-A73R	18.63	LIVING	1.2077	high	HPV_int	2
TCGA-Q1-A73S	22.6	LIVING	-0.23804	low	HPV_int	3
TCGA-R2-A69V	19.58	LIVING	-0.068009	low	HPV_int	3
TCGA-RA-A741	14.59	LIVING	0.187415	low	HPV_int	3
TCGA-UC-A7PD	11.66	DECEASED	0.0192306	low	HPV_no	3
TCGA-UC-A7PF	93.92	DECEASED	-0.478313	low	HPV_no	1
TCGA-UC-A7PG	12.16	DECEASED	-1.74636	low	HPV_no	1
TCGA-UC-A7PI	69.45	LIVING	0.904079	low	HPV_no	2
TCGA-VS-A8EB	10.02	DECEASED	1.21115	high	HPV_no	3
TCGA-VS-A8EC	46.48	LIVING	-0.752515	low	HPV_no	2
TCGA-VS-A8EG	45.53	LIVING	-1.39155	low	HPV_no	1
TCGA-VS-A8EH	32.39	LIVING	-1.41549	low	HPV_no	1
TCGA-VS-A8EI	23.95	LIVING	-0.662816	low	HPV_no	1
TCGA-VS-A8EJ	19.94	DECEASED	1.18471	high	HPV_no	2
TCGA-VS-A8EL	65.44	LIVING	-0.418076	low	HPV_no	3
TCGA-VS-A8Q8	32.13	DECEASED	-1.1112	low	HPV_no	1
TCGA-VS-A8Q9	53.55	LIVING	0.677936	low	HPV_no	2
TCGA-VS-A8QA	36.1	LIVING	0.988889	low	HPV_no	3
TCGA-VS-A8QC	11.5	DECEASED	-0.86778	low	HPV_no	1
TCGA-VS-A8QF	59.13	LIVING	-0.888782	low	HPV_no	3
TCGA-VS-A8QH	39.75	DECEASED	1.25183	high	HPV_no	3
TCGA-VS-A8QM	31.24	DECEASED	-1.35422	low	HPV_no	1
TCGA-VS-A94W	40.83	LIVING	-0.166074	low	HPV_no	2
TCGA-VS-A94X	16.62	DECEASED	0.499454	low	HPV_no	2
TCGA-VS-A94Y	4.73	DECEASED	0.934122	low	HPV_no	3
TCGA-VS-A94Z	33.34	LIVING	-0.126721	low	HPV_no	3
TCGA-VS-A950	40.11	LIVING	-0.336361	low	HPV_no	1
TCGA-VS-A952	58.41	LIVING	1.00207	low	HPV_no	2
TCGA-VS-A953	15.67	DECEASED	0.346823	low	HPV_no	1
TCGA-VS-A954	56.31	LIVING	-0.996298	low	HPV_no	1
TCGA-VS-A957	55.45	LIVING	-0.907268	low	HPV_no	1
TCGA-VS-A958	50.1	LIVING	-0.312468	low	HPV_no	1
TCGA-VS-A959	51.28	LIVING	-0.358998	low	HPV_no	2
TCGA-VS-A9U5	50.43	LIVING	-0.552853	low	HPV_no	2
TCGA-VS-A9U6	43.36	LIVING	0.0405105	low	HPV_no	2
TCGA-VS-A9U7	48.36	LIVING	-1.08989	low	HPV_no	1
TCGA-VS-A9UB	29.93	LIVING	1.01841	low	HPV_no	1
TCGA-VS-A9UC	27.1	LIVING	-1.33792	low	HPV_no	1
TCGA-VS-A9UD	24.28	LIVING	0.633102	low	HPV_no	3
TCGA-VS-A9UH	46.88	LIVING	0.511584	low	HPV_no	2
TCGA-VS-A9UI	45.07	DECEASED	-0.990898	low	HPV_no	2
TCGA-VS-A9UJ	1.71	DECEASED	1.27436	high	HPV_no	2
TCGA-VS-A9UL	14.52	DECEASED	0.971252	low	HPV_no	3
TCGA-VS-A9UM	27.23	DECEASED	-1.40681	low	HPV_no	1
TCGA-VS-A9UO	47.83	LIVING	1.61058	high	HPV_no	3
TCGA-VS-A9UP	47.44	LIVING	0.709244	low	HPV_no	2
TCGA-VS-A9UQ	41.49	LIVING	1.10318	low	HPV_no	3
TCGA-VS-A9UR	26.05	LIVING	0.811634	low	HPV_no	2
TCGA-VS-A9UT	15.83	LIVING	1.45962	high	HPV_no	2
TCGA-VS-A9UU	14.52	LIVING	-1.47305	low	HPV_no	1
TCGA-VS-A9UV	3.42	DECEASED	-0.698281	low	HPV_no	3
TCGA-VS-A9UY	18.23	DECEASED	-0.315492	low	HPV_no	3
TCGA-VS-A9UZ	67.15	LIVING	1.18023	high	HPV_no	2
TCGA-VS-A9V0	18.82	LIVING	1.46978	high	HPV_no	3
TCGA-VS-A9V1	5.16	DECEASED	1.53725	high	HPV_no	2
TCGA-VS-A9V2	18.23	LIVING	-0.878975	low	HPV_no	1
TCGA-VS-A9V3	17.74	LIVING	-1.04503	low	HPV_no	1
TCGA-VS-A9V4	4.34	DECEASED	1.54774	high	HPV_no	2
TCGA-VS-A9V5	16.23	DECEASED	1.15578	high	HPV_no	2
TCGA-VS-AA62	15.41	DECEASED	1.24522	high	HPV_no	2
TCGA-WL-A834	25.99	LIVING	-1.0764	low	HPV_no	1
TCGA-XS-A8TJ	29.24	LIVING	-1.35352	low	HPV_no	1
TCGA-ZJ-A8QO	0	LIVING	0.764136	low	HPV_no	1
TCGA-ZJ-A8QQ	67.54	LIVING	0.380023	low	HPV_no	3
TCGA-ZJ-A8QR	19.12	DECEASED	-0.502349	low	HPV_no	1
TCGA-ZJ-AAX4	0.69	LIVING	-1.48153	low	HPV_no	1
TCGA-ZJ-AAX8	0	LIVING	-0.985289	low	HPV_no	1
TCGA-ZJ-AAXA	1.41	LIVING	-1.11895	low	HPV_no	1
TCGA-ZJ-AAXB	0	LIVING	0.859549	low	HPV_no	3
TCGA-ZJ-AAXD	0	LIVING	-0.584299	low	HPV_no	1
TCGA-ZJ-AAXF	0	LIVING	-1.43565	low	HPV_no	1
TCGA-ZJ-AAXI	0	LIVING	-0.73353	low	HPV_no	1
TCGA-ZJ-AAXJ	0	LIVING	-0.507457	low	HPV_no	3
TCGA-ZJ-AAXN	0	LIVING	0.917787	low	HPV_no	2
TCGA-ZJ-AAXT	0	LIVING	-0.658457	low	HPV_no	1
TCGA-ZJ-AAXU	0.16	LIVING	-0.607537	low	HPV_no	1
TCGA-ZJ-AB0H	0	LIVING	-1.14751	low	HPV_no	1
TCGA-ZJ-AB0I	0	LIVING	-0.422435	low	HPV_no	2
TCGA-ZX-AA5X	3.91	LIVING	-1.01729	low	HPV_no	1
