# Supplementary material for: A New HPV score System Predicts the Survival of Patients With Cervical Cancers
Source: Front Genet. 2021 Dec 1;12:747090. doi: 10.3389/fgene.2021.747090 (PMC8672055; doi:10.3389/fgene.2021.747090)
Supplement: Supplementary file 13 [file Table8.XLSX]

## Sheet: SupplementaryTable7_icluster_fe
sample	type	AGE	AJCC_METASTASIS_PATHOLOGIC_PM	AJCC_NODES_PATHOLOGIC_PN	AJCC_TUMOR_PATHOLOGIC_PT	CANCER_TYPE	CANCER_TYPE_DETAILED	CLINICAL_STAGE	DFS_MONTHS	DFS_STATUS	GRADE	OS_MONTHS	OS_STATUS	SEX	fit.single.clusters
TCGA-2W-A8YY	HPV_no	51	M0	N0	T2	Cervical Cancer	Cervical Squamous Cell Carcinoma	Stage I	17.51	0:DiseaseFree	G3	17.51	0:LIVING	Female	2
TCGA-4J-AA1J	HPV_no	31	M0	N0	T1	Cervical Cancer	Cervical Squamous Cell Carcinoma	Stage I	17.81	0:DiseaseFree	G3	17.81	0:LIVING	Female	1
TCGA-BI-A0VR	HPVplus	53	M0	N1	T2	Cervical Cancer	Cervical Squamous Cell Carcinoma	Stage III	49.44	0:DiseaseFree	G3	49.44	0:LIVING	Female	1
TCGA-BI-A0VS	HPV_int	48	M0	N0	T1	Cervical Cancer	Cervical Squamous Cell Carcinoma	Stage I	57	0:DiseaseFree	G3	57	0:LIVING	Female	3
TCGA-BI-A20A	HPV_int	49	M0	N0	T1	Cervical Cancer	Cervical Squamous Cell Carcinoma	Stage I	23.65	0:DiseaseFree	G3	23.65	0:LIVING	Female	1
TCGA-C5-A0TN	HPV_int	21	MX	N1	T1	Cervical Cancer	Cervical Squamous Cell Carcinoma	Stage I	2.04	1:Recurred/Progressed	G3	11.43	1:DECEASED	Female	2
TCGA-C5-A1BJ	HPV_int	34				Cervical Cancer	Cervical Squamous Cell Carcinoma	Stage II	144.05	0:DiseaseFree	G2	144.05	0:LIVING	Female	1
TCGA-C5-A1BL	HPV_int	32				Cervical Cancer	Cervical Squamous Cell Carcinoma	Stage I	173.16	0:DiseaseFree	G2	173.16	0:LIVING	Female	1
TCGA-C5-A1BM	HPV_int	78	MX	N1	T2	Cervical Cancer	Cervical Squamous Cell Carcinoma	Stage I	NA		G2	82.79	1:DECEASED	Female	1
TCGA-C5-A1M5	HPV_int	53	M0	N0	T1	Cervical Cancer	Cervical Squamous Cell Carcinoma	Stage I	59.26	1:Recurred/Progressed	G2	67.41	1:DECEASED	Female	1
TCGA-C5-A1M6	HPV_int	55				Cervical Cancer	Cervical Squamous Cell Carcinoma	Stage II	10.38	1:Recurred/Progressed	G3	31.37	1:DECEASED	Female	3
TCGA-C5-A1M7	HPV_int	37	MX	N0	T1	Cervical Cancer	Cervical Squamous Cell Carcinoma	Stage I	46.29	0:DiseaseFree	G2	46.29	0:LIVING	Female	2
TCGA-C5-A1M8	HPV_int	43	MX	N0	T1	Cervical Cancer	Cervical Squamous Cell Carcinoma	Stage I	30.19	0:DiseaseFree	G2	30.19	0:LIVING	Female	3
TCGA-C5-A1M9	HPV_int	46	M0	N1	T3	Cervical Cancer	Endocervical Adenocarcinoma	Stage I	18.23	1:Recurred/Progressed	G3	34.99	1:DECEASED	Female	3
TCGA-C5-A1ME	HPV_int	40	M0	N0	T1	Cervical Cancer	Endocervical Adenocarcinoma	Stage I	57.69	0:DiseaseFree	G1	57.69	0:LIVING	Female	3
TCGA-C5-A1MF	HPV_int	49	MX	N0	T1	Cervical Cancer	Cervical Squamous Cell Carcinoma	Stage I	53.12	0:DiseaseFree	G2	53.12	0:LIVING	Female	3
TCGA-C5-A1MH	HPV_int	71				Cervical Cancer	Cervical Squamous Cell Carcinoma	Stage III	5.85	1:Recurred/Progressed	G3	38.96	1:DECEASED	Female	1
TCGA-C5-A1MI	HPV_int	50	M0	N1	T1	Cervical Cancer	Cervical Squamous Cell Carcinoma	Stage I	26.45	1:Recurred/Progressed	G2	35.58	1:DECEASED	Female	2
TCGA-C5-A1MJ	HPV_int	61	MX	N0	T1	Cervical Cancer	Endocervical Adenocarcinoma	Stage I	NA		G2	0.46	1:DECEASED	Female	2
TCGA-C5-A1MK	HPV_int	79				Cervical Cancer	Cervical Squamous Cell Carcinoma	Stage III	NA		G3	2.43	1:DECEASED	Female	2
TCGA-C5-A1ML	HPVplus	49				Cervical Cancer	Cervical Squamous Cell Carcinoma	Stage I	NA		G3	20.89	1:DECEASED	Female	3
TCGA-C5-A1MN	HPV_int	42				Cervical Cancer	Cervical Squamous Cell Carcinoma	Stage III	NA		G2	40.9	1:DECEASED	Female	3
TCGA-C5-A1MP	HPV_int	34	MX	N1	T1	Cervical Cancer	Cervical Squamous Cell Carcinoma	Stage I	3.58	0:DiseaseFree	G3	3.58	0:LIVING	Female	1
TCGA-C5-A2LS	HPV_int	37	M0	N0	T1	Cervical Cancer	Endocervical Adenocarcinoma	Stage I	44.19	0:DiseaseFree	G1	44.19	0:LIVING	Female	2
TCGA-C5-A2LT	HPV_int	38	M0	N0	T1	Cervical Cancer	Cervical Squamous Cell Carcinoma	Stage I	73.13	0:DiseaseFree	G3	73.13	0:LIVING	Female	2
TCGA-C5-A2LV	HPV_int	36	MX	N1	T1	Cervical Cancer	Cervical Squamous Cell Carcinoma	Stage I	73.39	0:DiseaseFree	G3	73.39	0:LIVING	Female	3
TCGA-C5-A2LX	HPV_int	54	MX	N1	T2	Cervical Cancer	Cervical Squamous Cell Carcinoma	Stage I	82.98	0:DiseaseFree	G2	82.98	0:LIVING	Female	1
TCGA-C5-A2LY	HPV_int	30	M0	N0	T1	Cervical Cancer	Cervical Squamous Cell Carcinoma	Stage I	78.29	0:DiseaseFree	G2	78.29	0:LIVING	Female	3
TCGA-C5-A2LZ	HPVplus	65				Cervical Cancer	Cervical Squamous Cell Carcinoma	Stage III	95.04	1:Recurred/Progressed	G2	100.07	1:DECEASED	Female	1
TCGA-C5-A2M1	HPV_int	37	MX	N0	T1	Cervical Cancer	Endocervical Adenocarcinoma	Stage I	38.4	0:DiseaseFree	G2	38.4	0:LIVING	Female	2
TCGA-C5-A2M2	HPVplus	56				Cervical Cancer	Endocervical Adenocarcinoma	Stage I	NA		G2	33.21	1:DECEASED	Female	2
TCGA-C5-A3HE	HPV_int	44	M0	N0	T1	Cervical Cancer	Cervical Squamous Cell Carcinoma	Stage I	8.28	1:Recurred/Progressed	G3	18	0:LIVING	Female	2
TCGA-C5-A3HF	HPV_int	24				Cervical Cancer	Mucinous Carcinoma	Stage I	14.78	1:Recurred/Progressed	G2	17.84	1:DECEASED	Female	2
TCGA-C5-A3HL	HPVplus	76	MX	N0	T1	Cervical Cancer	Cervical Squamous Cell Carcinoma	Stage I	20.4	0:DiseaseFree	G2	20.4	0:LIVING	Female	1
TCGA-C5-A7CG	HPV_int	55	MX	N0	T1	Cervical Cancer	Cervical Squamous Cell Carcinoma	Stage I	210.51	0:DiseaseFree	G2	210.51	0:LIVING	Female	1
TCGA-C5-A7CH	HPVplus	43				Cervical Cancer	Cervical Squamous Cell Carcinoma	Stage II	154.2	0:DiseaseFree	G2	154.2	0:LIVING	Female	1
TCGA-C5-A7CJ	HPVplus	42	MX	N1	T2	Cervical Cancer	Cervical Squamous Cell Carcinoma	Stage II	NA		G2	101.74	1:DECEASED	Female	1
TCGA-C5-A7CK	HPV_int	58				Cervical Cancer	Cervical Squamous Cell Carcinoma	Stage IV	NA		G2	134.23	1:DECEASED	Female	1
TCGA-C5-A7CL	HPV_int	48				Cervical Cancer	Cervical Squamous Cell Carcinoma	Stage III	NA		G2	15.47	1:DECEASED	Female	1
TCGA-C5-A7CM	HPV_int	35				Cervical Cancer	Endocervical Adenocarcinoma	Stage I	20.34	0:DiseaseFree	G2	20.34	0:LIVING	Female	2
TCGA-C5-A7CO	HPV_no	68				Cervical Cancer	Cervical Squamous Cell Carcinoma	Stage I	147.24	0:DiseaseFree	G2	147.24	0:LIVING	Female	1
TCGA-C5-A7UC	HPV_no	48	M0	N0	T1	Cervical Cancer	Cervical Squamous Cell Carcinoma	Stage I	NA		G3	17.18	1:DECEASED	Female	2
TCGA-C5-A7UE	HPV_int	45				Cervical Cancer	Cervical Squamous Cell Carcinoma	Stage I	155.65	0:DiseaseFree	G2	155.65	0:LIVING	Female	1
TCGA-C5-A7UH	HPV_no	55				Cervical Cancer	Cervical Squamous Cell Carcinoma	Stage III	131.01	0:DiseaseFree	G3	131.01	0:LIVING	Female	1
TCGA-C5-A7UI	HPV_no	42	MX	N0	T1	Cervical Cancer	Cervical Squamous Cell Carcinoma	Stage I	NA		G3	94.88	1:DECEASED	Female	3
TCGA-C5-A7X3	HPV_no	70				Cervical Cancer	Cervical Squamous Cell Carcinoma	Stage III	NA		G2	9.33	1:DECEASED	Female	2
TCGA-C5-A7X5	HPV_no	72				Cervical Cancer	Cervical Squamous Cell Carcinoma	Stage IV	NA		G3	13.6	1:DECEASED	Female	2
TCGA-C5-A7X8	HPV_no	35	M0	N1	T2	Cervical Cancer	Mucinous Carcinoma	Stage I	2.73	0:DiseaseFree	G2	2.73	0:LIVING	Female	3
TCGA-C5-A7XC	HPV_no	26	M0	N0	T1	Cervical Cancer	Cervical Squamous Cell Carcinoma	Stage I	50.95	0:DiseaseFree	G2	50.95	0:LIVING	Female	3
TCGA-C5-A8XH	HPV_no	39	MX	N0	T1	Cervical Cancer	Cervical Squamous Cell Carcinoma	Stage I	NA			45.8	1:DECEASED	Female	3
TCGA-C5-A8XI	HPV_no	69	MX	N0	T1	Cervical Cancer	Cervical Squamous Cell Carcinoma	Stage I	8.34	0:DiseaseFree	G3	8.34	0:LIVING	Female	1
TCGA-C5-A8XJ	HPV_no	74				Cervical Cancer	Cervical Squamous Cell Carcinoma	Stage I	146.75	0:DiseaseFree		146.75	0:LIVING	Female	2
TCGA-C5-A8XK	HPV_no	30				Cervical Cancer	Cervical Squamous Cell Carcinoma		99.84	0:DiseaseFree	G3	99.84	0:LIVING	Female	3
TCGA-C5-A8YQ	HPV_no	79				Cervical Cancer	Cervical Squamous Cell Carcinoma	Stage I	NA		G2	23.49	1:DECEASED	Female	2
TCGA-C5-A8YR	HPV_no	56	M0	N0	T1	Cervical Cancer	Cervical Squamous Cell Carcinoma	Stage I	8.94	1:Recurred/Progressed	G3	27.5	1:DECEASED	Female	2
TCGA-C5-A8YT	HPV_no	36				Cervical Cancer	Cervical Squamous Cell Carcinoma	Stage I	NA		G3	20.8	1:DECEASED	Female	2
TCGA-C5-A8ZZ	HPV_no	41				Cervical Cancer	Cervical Squamous Cell Carcinoma	Stage II	20.89	0:DiseaseFree	G2	20.89	0:LIVING	Female	1
TCGA-C5-A907	HPV_no	47				Cervical Cancer	Cervical Squamous Cell Carcinoma	Stage I	14.72	0:DiseaseFree	G2	14.72	0:LIVING	Female	3
TCGA-DG-A2KH	HPV_int	25	M0	N0	T1	Cervical Cancer	Cervical Adenosquamous Carcinoma	Stage I	1.12	0:DiseaseFree	GX	1.12	0:LIVING	Female	3
TCGA-DG-A2KJ	HPV_int	50	M0	N1	T1	Cervical Cancer	Cervical Squamous Cell Carcinoma	Stage III	95.04	0:DiseaseFree	G3	95.04	0:LIVING	Female	3
TCGA-DG-A2KK	HPV_int	51	M0	N1	T1	Cervical Cancer	Cervical Squamous Cell Carcinoma	Stage III	82	0:DiseaseFree	G3	82	0:LIVING	Female	2
TCGA-DG-A2KL	HPVplus	53	M0	N0	T2	Cervical Cancer	Cervical Squamous Cell Carcinoma	Stage II	44.91	0:DiseaseFree	G1	44.91	0:LIVING	Female	1
TCGA-DG-A2KM	HPV_int	46	M0	N1	T1	Cervical Cancer	Cervical Squamous Cell Carcinoma	Stage I	63.93	0:DiseaseFree	G2	63.93	0:LIVING	Female	1
TCGA-DR-A0ZL	HPVplus	53	M0	N0	T1	Cervical Cancer	Cervical Squamous Cell Carcinoma	Stage I	87.68	0:DiseaseFree	G3	87.68	0:LIVING	Female	1
TCGA-DR-A0ZM	HPV_no	61	M0	N0	T2	Cervical Cancer	Cervical Squamous Cell Carcinoma	Stage III	58.84	0:DiseaseFree	G2	58.84	0:LIVING	Female	1
TCGA-DS-A0VK	HPV_int	45	M0	N1	T1	Cervical Cancer	Cervical Squamous Cell Carcinoma	Stage I	6.87	1:Recurred/Progressed	G3	36.73	1:DECEASED	Female	3
TCGA-DS-A0VL	HPV_int	25	M0	N0	T1	Cervical Cancer	Cervical Squamous Cell Carcinoma	Stage I	NA		G2	55.58	1:DECEASED	Female	1
TCGA-DS-A0VM	HPV_int	51	M0	N1	T1	Cervical Cancer	Cervical Squamous Cell Carcinoma	Stage I	28.52	1:Recurred/Progressed	G3	117.9	0:LIVING	Female	2
TCGA-DS-A0VN	HPV_int	47	M0	N0	T1	Cervical Cancer	Cervical Squamous Cell Carcinoma	Stage I	118.56	0:DiseaseFree	G2	118.56	0:LIVING	Female	3
TCGA-DS-A3LQ	HPV_int	46	M0	N1	T3	Cervical Cancer	Cervical Squamous Cell Carcinoma	Stage III	22.96	0:DiseaseFree	G3	22.96	0:LIVING	Female	1
TCGA-DS-A5RQ	HPVplus	80	MX	N0	T1	Cervical Cancer	Cervical Squamous Cell Carcinoma	Stage I	16.82	0:DiseaseFree	G2	16.82	0:LIVING	Female	1
TCGA-DS-A7WF	HPV_no	41	MX	N0	T1	Cervical Cancer	Cervical Adenosquamous Carcinoma	Stage I	10.55	1:Recurred/Progressed	G3	16.16	1:DECEASED	Female	2
TCGA-DS-A7WH	HPV_no	34	MX	N0	T1	Cervical Cancer	Mucinous Carcinoma	Stage I	17.51	0:DiseaseFree	G2	17.51	0:LIVING	Female	2
TCGA-DS-A7WI	HPV_no	43	MX	N1	T2	Cervical Cancer	Cervical Squamous Cell Carcinoma	Stage II	6.77	1:Recurred/Progressed	G2	8.28	1:DECEASED	Female	2
TCGA-EA-A1QS	HPV_int	46	M0	N0	T1	Cervical Cancer	Cervical Squamous Cell Carcinoma	Stage I	39.52	0:DiseaseFree	G2	39.52	0:LIVING	Female	2
TCGA-EA-A1QT	HPV_int	47	M0	N0	T1	Cervical Cancer	Cervical Squamous Cell Carcinoma	Stage I	40.83	0:DiseaseFree	G2	40.83	0:LIVING	Female	3
TCGA-EA-A3HQ	HPV_int	60	M0	N0	T2	Cervical Cancer	Cervical Squamous Cell Carcinoma	Stage II	37.32	0:DiseaseFree	G2	37.32	0:LIVING	Female	1
TCGA-EA-A3HR	HPV_int	57	M0	N0	T2	Cervical Cancer	Cervical Squamous Cell Carcinoma	Stage II	30.88	0:DiseaseFree	G2	30.88	0:LIVING	Female	3
TCGA-EA-A3HS	HPV_no	35	M0	N0	T1	Cervical Cancer	Cervical Squamous Cell Carcinoma	Stage I	31.5	0:DiseaseFree	G1	31.5	0:LIVING	Female	1
TCGA-EA-A3HT	HPVplus	68	M0	N0	T1	Cervical Cancer	Cervical Squamous Cell Carcinoma	Stage I	31.34	0:DiseaseFree	G1	31.34	0:LIVING	Female	1
TCGA-EA-A3QD	HPV_int	59	M0	N1	T1	Cervical Cancer	Cervical Squamous Cell Carcinoma	Stage III	13.04	0:DiseaseFree	G3	13.04	0:LIVING	Female	1
TCGA-EA-A3QE	HPV_int	45	M0	N0	T1	Cervical Cancer	Cervical Squamous Cell Carcinoma	Stage I	25	0:DiseaseFree	G2	25	0:LIVING	Female	1
TCGA-EA-A3Y4	HPV_int	40	M0	N0	T1	Cervical Cancer	Cervical Squamous Cell Carcinoma	Stage I	36.86	0:DiseaseFree	G3	36.86	0:LIVING	Female	2
TCGA-EA-A410	HPV_no	51	M0	N0	T2	Cervical Cancer	Cervical Squamous Cell Carcinoma	Stage II	26.38	0:DiseaseFree	G2	26.38	0:LIVING	Female	2
TCGA-EA-A411	HPVplus	50	M0	N0	T1	Cervical Cancer	Cervical Squamous Cell Carcinoma	Stage I	24.54	0:DiseaseFree	G2	24.54	0:LIVING	Female	1
TCGA-EA-A439	HPV_int	50	M0	N0	T2	Cervical Cancer	Cervical Squamous Cell Carcinoma	Stage II	10.38	1:Recurred/Progressed	G3	31.7	0:LIVING	Female	3
TCGA-EA-A43B	HPVplus	43	M0	N0	T1	Cervical Cancer	Cervical Squamous Cell Carcinoma	Stage I	25.99	0:DiseaseFree	G2	25.99	0:LIVING	Female	3
TCGA-EA-A44S	HPV_int	31	M0	N1	T2	Cervical Cancer	Cervical Squamous Cell Carcinoma	Stage III	12.12	0:DiseaseFree	G2	12.12	0:LIVING	Female	3
TCGA-EA-A4BA	HPV_no	49	M0	N0	T1	Cervical Cancer	Endocervical Adenocarcinoma	Stage I	24.8	0:DiseaseFree	G2	24.8	0:LIVING	Female	1
TCGA-EA-A50E	HPV_int	45	M0	N1	T4	Cervical Cancer	Cervical Squamous Cell Carcinoma	Stage IV	6.83	1:Recurred/Progressed	G2	7.46	1:DECEASED	Female	1
TCGA-EA-A556	HPV_no	38	M0	N0	T1	Cervical Cancer	Cervical Endometrioid Carcinoma	Stage I	14.88	0:DiseaseFree	G3	14.88	0:LIVING	Female	2
TCGA-EA-A5FO	HPV_int	59	M0	N0	T1	Cervical Cancer	Cervical Squamous Cell Carcinoma	Stage I	26.77	0:DiseaseFree	G2	26.77	0:LIVING	Female	2
TCGA-EA-A5O9	HPVplus	39	M0	N0	T1	Cervical Cancer	Cervical Squamous Cell Carcinoma	Stage I	25.89	0:DiseaseFree	G2	25.89	0:LIVING	Female	1
TCGA-EA-A5ZD	HPV_int	40	M0	N0	T1	Cervical Cancer	Cervical Squamous Cell Carcinoma	Stage I	27.27	0:DiseaseFree	G2	27.27	0:LIVING	Female	1
TCGA-EA-A5ZE	HPV_int	54	M0	N0	T1	Cervical Cancer	Cervical Squamous Cell Carcinoma	Stage I	13.96	1:Recurred/Progressed	G3	27.23	0:LIVING	Female	2
TCGA-EA-A5ZF	HPV_int	56	M0	NX	T1	Cervical Cancer	Cervical Squamous Cell Carcinoma	Stage I	14.45	1:Recurred/Progressed	G2	27.2	0:LIVING	Female	2
TCGA-EA-A6QX	HPV_int	49	M0	N1	T1	Cervical Cancer	Cervical Squamous Cell Carcinoma	Stage III	23.98	0:DiseaseFree	G3	23.98	0:LIVING	Female	1
TCGA-EA-A78R	HPV_int	54	M0	NX	T1	Cervical Cancer	Cervical Squamous Cell Carcinoma	Stage I	13.47	0:DiseaseFree	G2	13.47	0:LIVING	Female	1
TCGA-EA-A97N	HPV_no	38	M0	N0	T1	Cervical Cancer	Cervical Squamous Cell Carcinoma	Stage I	0.36	0:DiseaseFree	G2	0.36	0:LIVING	Female	1
TCGA-EK-A2GZ	HPV_int	64				Cervical Cancer	Cervical Squamous Cell Carcinoma	Stage III	12.58	0:DiseaseFree	G2	12.58	0:LIVING	Female	2
TCGA-EK-A2H0	HPV_int	24				Cervical Cancer	Cervical Squamous Cell Carcinoma	Stage II	60.68	0:DiseaseFree	G3	60.68	0:LIVING	Female	3
TCGA-EK-A2H1	HPV_int	20				Cervical Cancer	Cervical Squamous Cell Carcinoma	Stage I	26.25	0:DiseaseFree	G3	26.25	0:LIVING	Female	2
TCGA-EK-A2IP	HPV_int	28	MX	N0	T1	Cervical Cancer	Cervical Squamous Cell Carcinoma	Stage I	6.64	0:DiseaseFree	G3	6.64	0:LIVING	Female	1
TCGA-EK-A2PG	HPV_int	88				Cervical Cancer	Cervical Squamous Cell Carcinoma		1.51	0:DiseaseFree	G3	1.51	0:LIVING	Female	3
TCGA-EK-A2PI	HPV_int	44				Cervical Cancer	Cervical Squamous Cell Carcinoma	Stage III	19.25	0:DiseaseFree	G2	19.25	0:LIVING	Female	3
TCGA-EK-A2PK	HPV_int	43				Cervical Cancer	Cervical Squamous Cell Carcinoma	Stage I	0.39	0:DiseaseFree	G3	0.39	0:LIVING	Female	2
TCGA-EK-A2PL	HPV_int	36				Cervical Cancer	Cervical Squamous Cell Carcinoma	Stage III	0.43	0:DiseaseFree		0.43	0:LIVING	Female	1
TCGA-EK-A2PM	HPV_no	81				Cervical Cancer	Cervical Squamous Cell Carcinoma	Stage II	0.59	0:DiseaseFree	G3	0.59	0:LIVING	Female	3
TCGA-EK-A2R7	HPV_int	45	M0	N1	T1	Cervical Cancer	Cervical Squamous Cell Carcinoma	Stage I	0.89	0:DiseaseFree	G3	0.89	0:LIVING	Female	2
TCGA-EK-A2R8	HPV_int	48	MX	N1	T1	Cervical Cancer	Cervical Squamous Cell Carcinoma	Stage I	1.45	0:DiseaseFree	G3	1.45	0:LIVING	Female	2
TCGA-EK-A2R9	HPVplus	58		N0	T1	Cervical Cancer	Cervical Squamous Cell Carcinoma	Stage I	0.13	0:DiseaseFree	G3	0.13	0:LIVING	Female	2
TCGA-EK-A2RA	HPV_int	74	MX	N0	T2	Cervical Cancer	Cervical Squamous Cell Carcinoma	Stage II	40.93	0:DiseaseFree	G3	40.93	0:LIVING	Female	1
TCGA-EK-A2RB	HPV_int	48				Cervical Cancer	Cervical Squamous Cell Carcinoma	Stage IV	0.3	0:DiseaseFree	G3	0.3	0:LIVING	Female	1
TCGA-EK-A2RC	HPV_int	33				Cervical Cancer	Cervical Squamous Cell Carcinoma	Stage I	4.24	0:DiseaseFree	G3	4.24	0:LIVING	Female	1
TCGA-EK-A2RE	HPV_int	26	MX	N0	T2	Cervical Cancer	Cervical Squamous Cell Carcinoma	Stage II	1.87	0:DiseaseFree	G2	1.87	0:LIVING	Female	1
TCGA-EK-A2RJ	HPV_int	51	MX	N0	T1	Cervical Cancer	Cervical Squamous Cell Carcinoma	Stage I	1.74	0:DiseaseFree	G3	1.74	0:LIVING	Female	2
TCGA-EK-A2RK	HPV_int	67	MX	N0	T1	Cervical Cancer	Cervical Squamous Cell Carcinoma	Stage I	0.43	0:DiseaseFree	G3	0.43	0:LIVING	Female	3
TCGA-EK-A2RL	HPV_int	32	MX	N1	T1	Cervical Cancer	Endocervical Adenocarcinoma	Stage I	37.55	1:Recurred/Progressed	G2	47.73	1:DECEASED	Female	2
TCGA-EK-A2RM	HPV_int	40				Cervical Cancer	Cervical Squamous Cell Carcinoma	Stage I	1.64	0:DiseaseFree	G3	1.64	0:LIVING	Female	3
TCGA-EK-A2RN	HPVplus	45	MX	N1	T2	Cervical Cancer	Cervical Squamous Cell Carcinoma	Stage I	2.33	0:DiseaseFree	G2	2.33	0:LIVING	Female	1
TCGA-EK-A2RO	HPV_int	59				Cervical Cancer	Cervical Squamous Cell Carcinoma	Stage II	0.07	0:DiseaseFree	G1	0.07	0:LIVING	Female	2
TCGA-EK-A3GJ	HPV_int	51		N0	T1	Cervical Cancer	Cervical Squamous Cell Carcinoma	Stage I	0.1	0:DiseaseFree	G3	0.1	0:LIVING	Female	3
TCGA-EK-A3GK	HPV_int	33	MX	N0	T1	Cervical Cancer	Endocervical Adenocarcinoma	Stage I	0.49	0:DiseaseFree	G3	0.49	0:LIVING	Female	2
TCGA-EK-A3GM	HPV_int	65				Cervical Cancer	Endocervical Adenocarcinoma	Stage II	0	0:DiseaseFree	G2	0	0:LIVING	Female	3
TCGA-EK-A3GN	HPV_int	47		NX	TX	Cervical Cancer	Cervical Squamous Cell Carcinoma	Stage III	0.89	0:DiseaseFree	G3	0.89	0:LIVING	Female	2
TCGA-EX-A1H5	HPV_int	58	MX	N1	T2	Cervical Cancer	Cervical Squamous Cell Carcinoma	Stage II	20.34	0:DiseaseFree	G3	20.34	0:LIVING	Female	1
TCGA-EX-A3L1	HPV_int	32	M0	N0	T2	Cervical Cancer	Cervical Squamous Cell Carcinoma	Stage II	15.21	0:DiseaseFree	G3	15.21	0:LIVING	Female	3
TCGA-EX-A449	HPV_no	42	M1	NX	T1	Cervical Cancer	Endocervical Adenocarcinoma	Stage IV	14.68	0:DiseaseFree	G1	14.68	0:LIVING	Female	2
TCGA-EX-A69L	HPV_int	41	M0	N0	T1	Cervical Cancer	Cervical Squamous Cell Carcinoma	Stage I	19.78	0:DiseaseFree	G3	19.78	0:LIVING	Female	1
TCGA-EX-A69M	HPV_int	62	M0	N0	T1	Cervical Cancer	Cervical Squamous Cell Carcinoma	Stage I	2.53	1:Recurred/Progressed	G3	8.31	1:DECEASED	Female	3
TCGA-EX-A8YF	HPV_no	44	M0	N0	T2	Cervical Cancer	Cervical Squamous Cell Carcinoma	Stage I	13.01	1:Recurred/Progressed	G3	15.54	0:LIVING	Female	1
TCGA-FU-A23K	HPV_int	28	MX	N1	T1	Cervical Cancer	Cervical Squamous Cell Carcinoma	Stage III	12.22	0:DiseaseFree	G3	12.22	0:LIVING	Female	3
TCGA-FU-A23L	HPV_int	60	MX	N0	T2	Cervical Cancer	Cervical Squamous Cell Carcinoma	Stage II	23.82	0:DiseaseFree	G3	23.82	0:LIVING	Female	3
TCGA-FU-A2QG	HPVplus	29		N0	T1	Cervical Cancer	Cervical Squamous Cell Carcinoma	Stage I	19.02	0:DiseaseFree	G2	19.02	0:LIVING	Female	1
TCGA-FU-A3EO	HPVplus	55	MX	N0	T2	Cervical Cancer	Endocervical Adenocarcinoma	Stage II	16.1	0:DiseaseFree	G2	16.1	0:LIVING	Female	2
TCGA-FU-A3HY	HPV_int	47	MX	N1	T1	Cervical Cancer	Cervical Squamous Cell Carcinoma	Stage I	31.34	0:DiseaseFree	G2	31.34	0:LIVING	Female	1
TCGA-FU-A3HZ	HPV_no	64	M0	N0	T2	Cervical Cancer	Cervical Squamous Cell Carcinoma	Stage II	36.24	0:DiseaseFree	G3	36.24	0:LIVING	Female	2
TCGA-FU-A3NI	HPVplus	45	MX	N1	T1	Cervical Cancer	Cervical Squamous Cell Carcinoma	Stage I	NA		G2	20.96	1:DECEASED	Female	3
TCGA-FU-A3TQ	HPVplus	55	MX	N1	T2	Cervical Cancer	Cervical Squamous Cell Carcinoma	Stage III	26.12	0:DiseaseFree	G2	26.12	0:LIVING	Female	1
TCGA-FU-A3TX	HPV_int	78	M0	N0	T1	Cervical Cancer	Cervical Squamous Cell Carcinoma	Stage I	1.48	0:DiseaseFree	G3	1.48	0:LIVING	Female	2
TCGA-FU-A3WB	HPV_int	43	MX	N0	T2	Cervical Cancer	Cervical Squamous Cell Carcinoma	Stage II	16.13	0:DiseaseFree	G2	16.13	0:LIVING	Female	3
TCGA-FU-A3YQ	HPV_int	35	MX	N0	T1	Cervical Cancer	Cervical Squamous Cell Carcinoma	Stage I	28.29	0:DiseaseFree	G1	28.29	0:LIVING	Female	1
TCGA-FU-A40J	HPV_int	38	MX	N1	T2	Cervical Cancer	Endocervical Adenocarcinoma	Stage III	13.99	0:DiseaseFree	G3	13.99	0:LIVING	Female	2
TCGA-FU-A57G	HPV_no	49	MX	N0	T1	Cervical Cancer	Endocervical Adenocarcinoma	Stage I	35.41	0:DiseaseFree	G2	35.41	0:LIVING	Female	2
TCGA-FU-A5XV	HPV_int	32	MX	N1	T1	Cervical Cancer	Cervical Squamous Cell Carcinoma	Stage III	10.55	0:DiseaseFree	G3	10.55	0:LIVING	Female	1
TCGA-FU-A770	HPV_int	33	MX	N1	T2	Cervical Cancer	Endocervical Adenocarcinoma	Stage III	1.12	0:DiseaseFree	G2	1.12	0:LIVING	Female	2
TCGA-GH-A9DA	HPV_no	27	MX	N0	T1	Cervical Cancer	Cervical Squamous Cell Carcinoma	Stage I	17.74	0:DiseaseFree	G3	17.74	0:LIVING	Female	3
TCGA-HG-A2PA	HPV_int	38	M0	N0	T1	Cervical Cancer	Cervical Squamous Cell Carcinoma	Stage I	NA		G2	25.39	1:DECEASED	Female	1
TCGA-HM-A3JJ	HPV_int	40	MX	N1	T1	Cervical Cancer	Cervical Squamous Cell Carcinoma	Stage I	12.65	1:Recurred/Progressed	G3	21.65	1:DECEASED	Female	3
TCGA-HM-A3JK	HPV_int	64	MX	N1	T2	Cervical Cancer	Cervical Squamous Cell Carcinoma	Stage II	20.76	0:DiseaseFree	G3	20.76	0:LIVING	Female	1
TCGA-HM-A4S6	HPVplus	51	MX	N1	T1	Cervical Cancer	Cervical Squamous Cell Carcinoma	Stage III	14.91	0:DiseaseFree	G3	14.91	0:LIVING	Female	1
TCGA-HM-A6W2	HPV_no	34	M1	N0	T2	Cervical Cancer	Cervical Adenosquamous Carcinoma	Stage IV	9.43	0:DiseaseFree	G3	9.43	0:LIVING	Female	2
TCGA-IR-A3L7	HPV_int	37	M0	N0	T1	Cervical Cancer	Cervical Squamous Cell Carcinoma	Stage I	147.27	0:DiseaseFree	G3	147.27	0:LIVING	Female	1
TCGA-IR-A3LA	HPV_no	60	M0	N0	T1	Cervical Cancer	Cervical Endometrioid Carcinoma	Stage I	137.06	0:DiseaseFree	G3	137.06	0:LIVING	Female	3
TCGA-IR-A3LB	HPV_int	53	M0	N0	T1	Cervical Cancer	Endocervical Adenocarcinoma	Stage I	10.41	1:Recurred/Progressed	G3	66.75	1:DECEASED	Female	3
TCGA-IR-A3LC	HPV_int	40	M0	N0	T1	Cervical Cancer	Cervical Squamous Cell Carcinoma	Stage I	129.27	0:DiseaseFree	G3	129.27	0:LIVING	Female	1
TCGA-IR-A3LF	HPVplus	64	M0	N0	T1	Cervical Cancer	Endocervical Adenocarcinoma	Stage I	96.88	0:DiseaseFree	G2	96.88	0:LIVING	Female	2
TCGA-IR-A3LH	HPV_int	49	M0	N0	T2	Cervical Cancer	Cervical Squamous Cell Carcinoma	Stage II	78.65	0:DiseaseFree	G4	78.65	0:LIVING	Female	3
TCGA-IR-A3LI	HPV_int	48	M1	N1	T2	Cervical Cancer	Endocervical Adenocarcinoma	Stage IV	81.9	0:DiseaseFree	G2	81.9	0:LIVING	Female	2
TCGA-IR-A3LK	HPV_int	69	M0	N0	T1	Cervical Cancer	Cervical Squamous Cell Carcinoma	Stage I	18.86	1:Recurred/Progressed	G3	29.83	1:DECEASED	Female	3
TCGA-IR-A3LL	HPVplus	60	M0	N0	T1	Cervical Cancer	Cervical Squamous Cell Carcinoma	Stage I	36.33	0:DiseaseFree	G2	36.33	0:LIVING	Female	1
TCGA-JW-A5VG	HPV_int	35	MX	NX	T2	Cervical Cancer	Cervical Squamous Cell Carcinoma	Stage II	27.4	0:DiseaseFree	G3	27.4	0:LIVING	Female	2
TCGA-JW-A5VH	HPV_no	53	M1	NX	T4	Cervical Cancer	Cervical Squamous Cell Carcinoma	Stage IV	3.09	1:Recurred/Progressed	G2	3.29	1:DECEASED	Female	2
TCGA-JW-A5VI	HPV_int	45	MX	NX	T2	Cervical Cancer	Cervical Squamous Cell Carcinoma	Stage II	18.33	1:Recurred/Progressed	G3	24.54	0:LIVING	Female	1
TCGA-JW-A5VJ	HPV_int	56	MX	NX	T2	Cervical Cancer	Cervical Squamous Cell Carcinoma	Stage II	8.77	1:Recurred/Progressed	G3	21.42	0:LIVING	Female	1
TCGA-JW-A5VK	HPV_int	43	MX	NX	T1	Cervical Cancer	Cervical Squamous Cell Carcinoma	Stage I	20.47	0:DiseaseFree	G3	20.47	0:LIVING	Female	2
TCGA-JW-A5VL	HPV_int	37	MX	NX	T1	Cervical Cancer	Cervical Squamous Cell Carcinoma	Stage I	15.57	0:DiseaseFree	G1	15.57	0:LIVING	Female	2
TCGA-JW-A69B	HPV_int	44	MX	NX	T1	Cervical Cancer	Endocervical Adenocarcinoma	Stage I	28.35	0:DiseaseFree	GX	28.35	0:LIVING	Female	2
TCGA-JW-A852	HPV_no	42	MX	N1	T2	Cervical Cancer	Cervical Squamous Cell Carcinoma	Stage II	6.14	1:Recurred/Progressed	G2	8.28	1:DECEASED	Female	2
TCGA-JW-AAVH	HPV_no	46	M0	N0	T1	Cervical Cancer	Cervical Squamous Cell Carcinoma	Stage I	18.13	0:DiseaseFree	G2	18.13	0:LIVING	Female	1
TCGA-JX-A3PZ	HPV_int	25	M0	N0	T1	Cervical Cancer	Cervical Squamous Cell Carcinoma	Stage I	20.27	1:Recurred/Progressed	G2	21.09	1:DECEASED	Female	2
TCGA-JX-A3Q0	HPV_int	63	M0	N0	T3	Cervical Cancer	Cervical Squamous Cell Carcinoma	Stage III	209.43	0:DiseaseFree	G2	209.43	0:LIVING	Female	1
TCGA-JX-A3Q8	HPVplus	40	MX	N0	T1	Cervical Cancer	Endocervical Adenocarcinoma	Stage I	44.58	0:DiseaseFree	G3	44.58	0:LIVING	Female	1
TCGA-JX-A5QV	HPV_int	37	M0	N0	T1	Cervical Cancer	Cervical Squamous Cell Carcinoma	Stage I	20.89	0:DiseaseFree	G3	20.89	0:LIVING	Female	1
TCGA-LP-A4AU	HPV_int	35	M0	N1	T2	Cervical Cancer	Cervical Squamous Cell Carcinoma	Stage III	11.27	0:DiseaseFree	G3	11.27	0:LIVING	Female	1
TCGA-LP-A4AV	HPVplus	63	M0	N0	T1	Cervical Cancer	Cervical Squamous Cell Carcinoma	Stage I	0	0:DiseaseFree	G2	0	0:LIVING	Female	2
TCGA-LP-A4AW	HPV_int	52	M0	N0	T1	Cervical Cancer	Cervical Squamous Cell Carcinoma	Stage I	0.89	0:DiseaseFree	G1	0.89	0:LIVING	Female	1
TCGA-LP-A4AX	HPV_int	45	M0	N0	T1	Cervical Cancer	Cervical Squamous Cell Carcinoma	Stage I	12.48	0:DiseaseFree	G3	12.48	0:LIVING	Female	2
TCGA-LP-A5U2	HPV_int	30	MX	N1	T2	Cervical Cancer	Endocervical Adenocarcinoma	Stage III	0.3	0:DiseaseFree	G3	0.3	0:LIVING	Female	2
TCGA-LP-A5U3	HPV_int	40	M0	N0	T1	Cervical Cancer	Cervical Squamous Cell Carcinoma	Stage I	0.82	0:DiseaseFree	G3	0.82	0:LIVING	Female	3
TCGA-LP-A7HU	HPV_int	53	M0	N0	T2	Cervical Cancer	Endocervical Adenocarcinoma	Stage II	13.34	0:DiseaseFree	G3	13.34	0:LIVING	Female	3
TCGA-MA-AA3W	HPV_no	54	M0	N1	T1	Cervical Cancer	Cervical Squamous Cell Carcinoma	Stage I	22.5	0:DiseaseFree	G3	22.5	0:LIVING	Female	1
TCGA-MA-AA3X	HPV_no	50	MX	NX	T3	Cervical Cancer	Cervical Squamous Cell Carcinoma	Stage III	20.27	0:DiseaseFree	G2	20.27	0:LIVING	Female	1
TCGA-MA-AA3Y	HPV_no	48	M0	N0	T1	Cervical Cancer	Cervical Squamous Cell Carcinoma	Stage I	17.81	0:DiseaseFree	G3	17.81	0:LIVING	Female	3
TCGA-MA-AA41	HPV_no	33	M1	N1	T2	Cervical Cancer	Cervical Squamous Cell Carcinoma	Stage II	9.17	0:DiseaseFree	G2	9.17	0:LIVING	Female	2
TCGA-MA-AA42	HPV_no	75	M0	N0	T2	Cervical Cancer	Cervical Squamous Cell Carcinoma	Stage II	8.51	0:DiseaseFree	G3	8.51	0:LIVING	Female	3
TCGA-MA-AA43	HPV_no	48	MX	NX	T3	Cervical Cancer	Cervical Squamous Cell Carcinoma	Stage III	11.37	0:DiseaseFree	G3	11.37	0:LIVING	Female	1
TCGA-MU-A51Y	HPV_int	27	MX	N0	T2	Cervical Cancer	Cervical Squamous Cell Carcinoma	Stage II	28.06	0:DiseaseFree	G2	28.06	0:LIVING	Female	1
TCGA-MU-A5YI	HPV_int	60	MX	NX	T1	Cervical Cancer	Cervical Squamous Cell Carcinoma	Stage I	20.7	1:Recurred/Progressed	G2	34.59	0:LIVING	Female	3
TCGA-MU-A8JM	HPV_no	46	MX	N0	T1	Cervical Cancer	Cervical Squamous Cell Carcinoma	Stage I	19.94	0:DiseaseFree	G2	19.94	0:LIVING	Female	1
TCGA-MY-A5BD	HPV_int	62	M0	N0	T2	Cervical Cancer	Cervical Squamous Cell Carcinoma	Stage II	54.76	0:DiseaseFree	G1	54.76	0:LIVING	Female	2
TCGA-MY-A5BE	HPV_int	42	MX	N0	T1	Cervical Cancer	Cervical Squamous Cell Carcinoma	Stage I	35.02	0:DiseaseFree	G3	35.02	0:LIVING	Female	2
TCGA-MY-A5BF	HPVplus	68	MX	N0	T2	Cervical Cancer	Cervical Squamous Cell Carcinoma	Stage II	20.83	0:DiseaseFree	G1	20.83	0:LIVING	Female	1
TCGA-MY-A913	HPV_no	28	M1	N0	Tis	Cervical Cancer	Cervical Squamous Cell Carcinoma	Stage II	17.21	0:DiseaseFree	G3	17.21	0:LIVING	Female	3
TCGA-PN-A8MA	HPV_no	43	M0	N0	T2	Cervical Cancer	Cervical Squamous Cell Carcinoma	Stage II	2.96	0:DiseaseFree	G3	2.96	0:LIVING	Female	3
TCGA-Q1-A5R1	HPVplus	32	MX	N0	T1	Cervical Cancer	Mucinous Carcinoma	Stage I	15.57	0:DiseaseFree	G2	15.57	0:LIVING	Female	2
TCGA-Q1-A5R2	HPV_int	64	MX	NX	TX	Cervical Cancer	Cervical Squamous Cell Carcinoma		16.39	0:DiseaseFree	G3	16.39	0:LIVING	Female	1
TCGA-Q1-A5R3	HPV_int	56	MX	NX	TX	Cervical Cancer	Cervical Squamous Cell Carcinoma		15.93	0:DiseaseFree	G2	15.93	0:LIVING	Female	1
TCGA-Q1-A6DT	HPV_int	55	MX	NX	TX	Cervical Cancer	Cervical Squamous Cell Carcinoma	Stage I	NA		GX	9.03	1:DECEASED	Female	3
TCGA-Q1-A6DV	HPV_int	36	M0	N0	T1	Cervical Cancer	Mucinous Carcinoma	Stage I	16.13	0:DiseaseFree	G2	16.13	0:LIVING	Female	2
TCGA-Q1-A6DW	HPV_int	44	MX	NX	TX	Cervical Cancer	Cervical Squamous Cell Carcinoma	Stage I	17.54	0:DiseaseFree	GX	17.54	0:LIVING	Female	1
TCGA-Q1-A73O	HPV_int	37	MX	NX	TX	Cervical Cancer	Cervical Squamous Cell Carcinoma	Stage I	14.06	0:DiseaseFree	GX	14.06	0:LIVING	Female	1
TCGA-Q1-A73P	HPV_int	45	MX	N0	T1	Cervical Cancer	Endocervical Adenocarcinoma	Stage I	15.87	0:DiseaseFree	G1	15.87	0:LIVING	Female	2
TCGA-Q1-A73Q	HPV_int	46	MX	NX	TX	Cervical Cancer	Cervical Squamous Cell Carcinoma	Stage I	9.33	0:DiseaseFree	GX	9.33	0:LIVING	Female	3
TCGA-Q1-A73R	HPV_int	45	MX	NX	TX	Cervical Cancer	Endocervical Adenocarcinoma	Stage I	18.63	0:DiseaseFree	GX	18.63	0:LIVING	Female	2
TCGA-Q1-A73S	HPV_int	33	MX	N1	T1	Cervical Cancer	Cervical Adenosquamous Carcinoma	Stage I	22.6	0:DiseaseFree	G2	22.6	0:LIVING	Female	3
TCGA-R2-A69V	HPV_int	42	M0	N0	T1	Cervical Cancer	Cervical Squamous Cell Carcinoma	Stage I	19.58	0:DiseaseFree	G3	19.58	0:LIVING	Female	3
TCGA-RA-A741	HPV_int	34				Cervical Cancer	Cervical Squamous Cell Carcinoma	Stage II	14.59	0:DiseaseFree	GX	14.59	0:LIVING	Female	3
TCGA-UC-A7PD	HPV_no	21	M0	N0	T1	Cervical Cancer	Cervical Squamous Cell Carcinoma	Stage I	6.64	1:Recurred/Progressed	G2	11.66	1:DECEASED	Female	3
TCGA-UC-A7PF	HPV_no	44	M0	N1	T1	Cervical Cancer	Cervical Squamous Cell Carcinoma	Stage I	NA		G2	93.92	1:DECEASED	Female	1
TCGA-UC-A7PG	HPV_no	44	MX	N1	T3	Cervical Cancer	Cervical Squamous Cell Carcinoma	Stage III	NA		G1	12.16	1:DECEASED	Female	1
TCGA-UC-A7PI	HPV_no	44	MX	N0	T1	Cervical Cancer	Cervical Endometrioid Carcinoma	Stage I	53.81	1:Recurred/Progressed	G1	69.45	0:LIVING	Female	2
TCGA-VS-A8EB	HPV_no	41	M1	NX	T3	Cervical Cancer	Cervical Squamous Cell Carcinoma	Stage III	NA		GX	10.02	1:DECEASED	Female	3
TCGA-VS-A8EC	HPV_no	55	M0	NX	T3	Cervical Cancer	Cervical Squamous Cell Carcinoma	Stage III	46.48	0:DiseaseFree	G2	46.48	0:LIVING	Female	2
TCGA-VS-A8EG	HPV_no	36	M0	NX	T1	Cervical Cancer	Cervical Squamous Cell Carcinoma	Stage I	45.53	0:DiseaseFree	GX	45.53	0:LIVING	Female	1
TCGA-VS-A8EH	HPV_no	56	M0	NX	T3	Cervical Cancer	Cervical Squamous Cell Carcinoma	Stage III	32.39	0:DiseaseFree	G2	32.39	0:LIVING	Female	1
TCGA-VS-A8EI	HPV_no	38	M0	NX	T3	Cervical Cancer	Cervical Squamous Cell Carcinoma	Stage II	23.95	0:DiseaseFree	GX	23.95	0:LIVING	Female	1
TCGA-VS-A8EJ	HPV_no	60	M1	NX	T2	Cervical Cancer	Cervical Squamous Cell Carcinoma	Stage II	NA		G3	19.94	1:DECEASED	Female	2
TCGA-VS-A8EL	HPV_no	38	M0	NX	T2	Cervical Cancer	Cervical Squamous Cell Carcinoma	Stage II	65.44	0:DiseaseFree	G3	65.44	0:LIVING	Female	3
TCGA-VS-A8Q8	HPV_no	26	MX	N0	T1	Cervical Cancer	Cervical Squamous Cell Carcinoma	Stage I	16.69	1:Recurred/Progressed	G2	32.13	1:DECEASED	Female	1
TCGA-VS-A8Q9	HPV_no	79	MX	NX	TX	Cervical Cancer	Cervical Squamous Cell Carcinoma	Stage I	53.55	0:DiseaseFree	G2	53.55	0:LIVING	Female	2
TCGA-VS-A8QA	HPV_no	44	MX	N0	T1	Cervical Cancer	Cervical Squamous Cell Carcinoma	Stage I	36.1	0:DiseaseFree	GX	36.1	0:LIVING	Female	3
TCGA-VS-A8QC	HPV_no	51	MX	NX	TX	Cervical Cancer	Cervical Squamous Cell Carcinoma	Stage IV	8.64	1:Recurred/Progressed	G2	11.5	1:DECEASED	Female	1
TCGA-VS-A8QF	HPV_no	42	MX	NX	TX	Cervical Cancer	Cervical Squamous Cell Carcinoma	Stage II	59.13	0:DiseaseFree	G2	59.13	0:LIVING	Female	3
TCGA-VS-A8QH	HPV_no	76	MX	NX	TX	Cervical Cancer	Mucinous Carcinoma	Stage I	NA		G2	39.75	1:DECEASED	Female	3
TCGA-VS-A8QM	HPV_no	47	M1	NX	TX	Cervical Cancer	Cervical Squamous Cell Carcinoma	Stage IV	NA		GX	31.24	1:DECEASED	Female	1
TCGA-VS-A94W	HPV_no	39	MX	N1	T2	Cervical Cancer	Cervical Squamous Cell Carcinoma	Stage II	40.83	0:DiseaseFree	G2	40.83	0:LIVING	Female	2
TCGA-VS-A94X	HPV_no	40	MX	NX	T2	Cervical Cancer	Cervical Squamous Cell Carcinoma	Stage II	NA		G2	16.62	1:DECEASED	Female	2
TCGA-VS-A94Y	HPV_no	47	MX	NX	T2	Cervical Cancer	Cervical Squamous Cell Carcinoma	Stage II	NA		GX	4.73	1:DECEASED	Female	3
TCGA-VS-A94Z	HPV_no	38	MX	NX	T2	Cervical Cancer	Cervical Squamous Cell Carcinoma	Stage II	33.34	0:DiseaseFree	G2	33.34	0:LIVING	Female	3
TCGA-VS-A950	HPV_no	42	MX	NX	T3	Cervical Cancer	Cervical Squamous Cell Carcinoma	Stage III	40.11	0:DiseaseFree	G3	40.11	0:LIVING	Female	1
TCGA-VS-A952	HPV_no	66	MX	N0	T1	Cervical Cancer	Mucinous Carcinoma	Stage I	58.41	0:DiseaseFree	G2	58.41	0:LIVING	Female	2
TCGA-VS-A953	HPV_no	63	MX	NX	T4	Cervical Cancer	Cervical Squamous Cell Carcinoma	Stage IV	NA		GX	15.67	1:DECEASED	Female	1
TCGA-VS-A954	HPV_no	67	MX	NX	T3	Cervical Cancer	Cervical Squamous Cell Carcinoma	Stage III	56.31	0:DiseaseFree	G2	56.31	0:LIVING	Female	1
TCGA-VS-A957	HPV_no	64	MX	NX	T1	Cervical Cancer	Cervical Squamous Cell Carcinoma	Stage I	55.45	0:DiseaseFree	G3	55.45	0:LIVING	Female	1
TCGA-VS-A958	HPV_no	46	MX	NX	T2	Cervical Cancer	Cervical Squamous Cell Carcinoma	Stage II	50.1	0:DiseaseFree	G2	50.1	0:LIVING	Female	1
TCGA-VS-A959	HPV_no	76	MX	NX	T2	Cervical Cancer	Cervical Squamous Cell Carcinoma	Stage II	51.28	0:DiseaseFree	G3	51.28	0:LIVING	Female	2
TCGA-VS-A9U5	HPV_no	57	MX	NX	T2	Cervical Cancer	Cervical Squamous Cell Carcinoma	Stage II	50.43	0:DiseaseFree	G3	50.43	0:LIVING	Female	2
TCGA-VS-A9U6	HPV_no	52	M1	NX	T4	Cervical Cancer	Cervical Squamous Cell Carcinoma	Stage IV	43.07	1:Recurred/Progressed	GX	43.36	0:LIVING	Female	2
TCGA-VS-A9U7	HPV_no	30	M0	N1	T1	Cervical Cancer	Cervical Squamous Cell Carcinoma	Stage I	48.36	0:DiseaseFree	G3	48.36	0:LIVING	Female	1
TCGA-VS-A9UB	HPV_no	54	MX	N0	T2	Cervical Cancer	Cervical Squamous Cell Carcinoma	Stage II	29.93	0:DiseaseFree	G3	29.93	0:LIVING	Female	1
TCGA-VS-A9UC	HPV_no	32	MX	NX	T2	Cervical Cancer	Cervical Squamous Cell Carcinoma	Stage II	27.1	0:DiseaseFree	G2	27.1	0:LIVING	Female	1
TCGA-VS-A9UD	HPV_no	73	MX	NX	T3	Cervical Cancer	Cervical Squamous Cell Carcinoma	Stage III	24.28	0:DiseaseFree	G2	24.28	0:LIVING	Female	3
TCGA-VS-A9UH	HPV_no	53	MX	NX	T4	Cervical Cancer	Cervical Squamous Cell Carcinoma	Stage IV	46.88	0:DiseaseFree	GX	46.88	0:LIVING	Female	2
TCGA-VS-A9UI	HPV_no	76	MX	NX	T2	Cervical Cancer	Cervical Squamous Cell Carcinoma	Stage II	NA		GX	45.07	1:DECEASED	Female	2
TCGA-VS-A9UJ	HPV_no	55	MX	NX	T2	Cervical Cancer	Cervical Squamous Cell Carcinoma	Stage II	NA		GX	1.71	1:DECEASED	Female	2
TCGA-VS-A9UL	HPV_no	79	MX	NX	T3	Cervical Cancer	Cervical Squamous Cell Carcinoma	Stage III	11.04	1:Recurred/Progressed	G3	14.52	1:DECEASED	Female	3
TCGA-VS-A9UM	HPV_no	39	MX	NX	T3	Cervical Cancer	Cervical Squamous Cell Carcinoma	Stage IV	NA		G2	27.23	1:DECEASED	Female	1
TCGA-VS-A9UO	HPV_no	43	MX	N0	T2	Cervical Cancer	Mucinous Carcinoma	Stage II	47.83	0:DiseaseFree	G2	47.83	0:LIVING	Female	3
TCGA-VS-A9UP	HPV_no	43	MX	NX	T2	Cervical Cancer	Mucinous Carcinoma	Stage II	44.68	1:Recurred/Progressed	G3	47.44	0:LIVING	Female	2
TCGA-VS-A9UQ	HPV_no	32	MX	N0	T1	Cervical Cancer	Mucinous Carcinoma	Stage I	32.46	1:Recurred/Progressed	G2	41.49	0:LIVING	Female	3
TCGA-VS-A9UR	HPV_no	53	MX	NX	T2	Cervical Cancer	Mucinous Carcinoma	Stage II	22.17	1:Recurred/Progressed	GX	26.05	0:LIVING	Female	2
TCGA-VS-A9UT	HPV_no	72	MX	N1	T1	Cervical Cancer	Mucinous Carcinoma	Stage I	15.83	0:DiseaseFree	G3	15.83	0:LIVING	Female	2
TCGA-VS-A9UU	HPV_no	42	MX	NX	T2	Cervical Cancer	Cervical Squamous Cell Carcinoma	Stage II	14.52	0:DiseaseFree	G1	14.52	0:LIVING	Female	1
TCGA-VS-A9UV	HPV_no	74	MX	NX	T4	Cervical Cancer	Cervical Squamous Cell Carcinoma	Stage IV	NA		GX	3.42	1:DECEASED	Female	3
TCGA-VS-A9UY	HPV_no	29	MX	NX	T1	Cervical Cancer	Cervical Squamous Cell Carcinoma	Stage IV	13.53	1:Recurred/Progressed	G2	18.23	1:DECEASED	Female	3
TCGA-VS-A9UZ	HPV_no	61	MX	N0	T1	Cervical Cancer	Mucinous Carcinoma	Stage I	67.15	0:DiseaseFree	G2	67.15	0:LIVING	Female	2
TCGA-VS-A9V0	HPV_no	58	MX	NX	T1	Cervical Cancer	Mucinous Carcinoma	Stage I	15.6	1:Recurred/Progressed	G3	18.82	0:LIVING	Female	3
TCGA-VS-A9V1	HPV_no	46	MX	NX	T3	Cervical Cancer	Mucinous Carcinoma	Stage IV	1.91	1:Recurred/Progressed	G2	5.16	1:DECEASED	Female	2
TCGA-VS-A9V2	HPV_no	29	MX	N0	T1	Cervical Cancer	Cervical Squamous Cell Carcinoma	Stage I	18.23	0:DiseaseFree	G2	18.23	0:LIVING	Female	1
TCGA-VS-A9V3	HPV_no	62	MX	NX	T4	Cervical Cancer	Cervical Squamous Cell Carcinoma	Stage IV	19.74	1:Recurred/Progressed	G3	17.74	0:LIVING	Female	1
TCGA-VS-A9V4	HPV_no	63	MX	NX	T4	Cervical Cancer	Mucinous Carcinoma	Stage IV	3.29	1:Recurred/Progressed	G2	4.34	1:DECEASED	Female	2
TCGA-VS-A9V5	HPV_no	50	MX	NX	T2	Cervical Cancer	Mucinous Carcinoma	Stage II	NA		G2	16.23	1:DECEASED	Female	2
TCGA-VS-AA62	HPV_no	51	MX	NX	T2	Cervical Cancer	Cervical Squamous Cell Carcinoma	Stage II	NA		G2	15.41	1:DECEASED	Female	2
TCGA-WL-A834	HPV_no	57		N1	T1	Cervical Cancer	Cervical Squamous Cell Carcinoma		25.99	0:DiseaseFree	G3	25.99	0:LIVING	Female	1
TCGA-XS-A8TJ	HPV_no	41	M0	N1	T1	Cervical Cancer	Cervical Squamous Cell Carcinoma	Stage I	29.24	0:DiseaseFree	G2	29.24	0:LIVING	Female	1
TCGA-ZJ-A8QO	HPV_no	73				Cervical Cancer	Cervical Squamous Cell Carcinoma		0	0:DiseaseFree		0	0:LIVING	Female	1
TCGA-ZJ-A8QQ	HPV_no	24	M0	N0	T1	Cervical Cancer	Cervical Squamous Cell Carcinoma	Stage II	67.54	0:DiseaseFree	GX	67.54	0:LIVING	Female	3
TCGA-ZJ-A8QR	HPV_no	38	MX	NX	TX	Cervical Cancer	Cervical Squamous Cell Carcinoma	Stage I	NA		GX	19.12	1:DECEASED	Female	1
TCGA-ZJ-AAX4	HPV_no	85	M0	N0	T2	Cervical Cancer	Cervical Squamous Cell Carcinoma	Stage II	0.69	0:DiseaseFree	G3	0.69	0:LIVING	Female	1
TCGA-ZJ-AAX8	HPV_no	58	M0	N1	T3	Cervical Cancer	Cervical Squamous Cell Carcinoma	Stage III	0	0:DiseaseFree	G2	0	0:LIVING	Female	1
TCGA-ZJ-AAXA	HPV_no	64	MX	N0	T1	Cervical Cancer	Cervical Squamous Cell Carcinoma	Stage I	1.41	0:DiseaseFree	G2	1.41	0:LIVING	Female	1
TCGA-ZJ-AAXB	HPV_no	42	M0	N0	T1	Cervical Cancer	Endocervical Adenocarcinoma	Stage I	0	0:DiseaseFree	G3	0	0:LIVING	Female	3
TCGA-ZJ-AAXD	HPV_no	35	M0	N0	T3	Cervical Cancer	Cervical Squamous Cell Carcinoma	Stage III	0	0:DiseaseFree	G2	0	0:LIVING	Female	1
TCGA-ZJ-AAXF	HPV_no	62	M0	N0	T2	Cervical Cancer	Cervical Squamous Cell Carcinoma	Stage II	0	0:DiseaseFree	G3	0	0:LIVING	Female	1
TCGA-ZJ-AAXI	HPV_no	67	M0	NX	T2	Cervical Cancer	Cervical Squamous Cell Carcinoma	Stage II	0	0:DiseaseFree	G2	0	0:LIVING	Female	1
TCGA-ZJ-AAXJ	HPV_no	43	MX	N0	T2	Cervical Cancer	Cervical Squamous Cell Carcinoma	Stage II	0	0:DiseaseFree		0	0:LIVING	Female	3
TCGA-ZJ-AAXN	HPV_no	34	M0	N1	T1	Cervical Cancer	Cervical Squamous Cell Carcinoma	Stage I	0	0:DiseaseFree		0	0:LIVING	Female	2
TCGA-ZJ-AAXT	HPV_no	54	M0	N1	T3	Cervical Cancer	Cervical Squamous Cell Carcinoma	Stage III	0	0:DiseaseFree	G2	0	0:LIVING	Female	1
TCGA-ZJ-AAXU	HPV_no	51	M0	N0	T2	Cervical Cancer	Cervical Squamous Cell Carcinoma	Stage II	0.16	0:DiseaseFree	G2	0.16	0:LIVING	Female	1
TCGA-ZJ-AB0H	HPV_no	48	M0	N1	T3	Cervical Cancer	Cervical Squamous Cell Carcinoma	Stage III	0	0:DiseaseFree		0	0:LIVING	Female	1
TCGA-ZJ-AB0I	HPV_no	25	MX	N1	T2	Cervical Cancer	Cervical Squamous Cell Carcinoma	Stage II	0	0:DiseaseFree		0	0:LIVING	Female	2
TCGA-ZX-AA5X	HPV_no	64	MX	NX	TX	Cervical Cancer	Cervical Squamous Cell Carcinoma	Stage III	3.91	0:DiseaseFree	G2	3.91	0:LIVING	Female	1
